# Supplementary material for: Mycofactocin Is Associated with Ethanol Metabolism in Mycobacteria
Source: mBio. 2019 May 21;10(3):e00190-19. doi: 10.1128/mBio.00190-19 (PMC6529628; doi:10.1128/mBio.00190-19)
Supplement: TABLE S2 [file mBio.00190-19-st002.xlsx]

## Sheet: Msmeg_Untreated vs treated
Table S2. Comparative gene expression values of wildtype and mutant treated with either ethanol or cholesterol:EtOH
		WT Untreated vs WT Ethanol		WT Untreated vs WT Cholesterol:EtOH		∆mftC Untreated vs ∆mftC Ethanol		∆mftC Untreated vs ∆mftC Cholesterol:EtOH
GeneName	Sequence Description	FC.A - B	pVal.A - B	FC.A - C	pVal.A - C	FC.D - E	pVal.D - E	FC.D - F	pVal.D - F
aceA	isocitrate lyase,ProbeLoc995235-995283,SeqLoc995201-996487	1.56072	0.0139329	1.03074	0.826346	-1.01563	0.910381	1.20078	0.213705
acpP	acyl carrier protein,ProbeLoc4413034-4413081,SeqLoc4413021-4413320	-2.19776	0.016669	-1.68857	0.0731525	-1.69747	0.0709586	-1.69569	0.0713894
acpS	holo-(acyl-carrier-protein) synthase,ProbeLoc4852598-4852550,SeqLoc4852941-4852549	-2.32698	0.0161809	-2.1291	0.0254535	-1.01402	0.958975	-1.73518	0.0759288
ahpD	alkylhydroperoxidase, AhpD family,ProbeLoc4987128-4987083,SeqLoc4987606-4987073	-3.48207	0.000133406	-3.77744	9.18814e-05	-1.64329	0.0160059	-1.97305	0.0037513
alc	allantoicase,ProbeLoc5810716-5810761,SeqLoc5810572-5811534	-1.56948	0.0016855	-1.725	0.000598488	-1.80832	0.000374972	-1.64828	0.00096815
ald	alanine dehydrogenase,ProbeLoc2740624-2740578,SeqLoc2741682-2740567	-3.87335	0.0264322	-3.69971	0.0301739	-3.61942	0.0321598	-3.01097	0.0553794
amt	ammonium transporter,ProbeLoc2508283-2508328,SeqLoc2508282-2509631	-4.00215	0.00318788	-3.72526	0.00415729	-4.11764	0.00287562	-3.91833	0.00344488
argG	argininosuccinate synthase,ProbeLoc3838064-3838018,SeqLoc3839185-3837986	-1.87639	0.00911428	-1.99541	0.00589257	-2.36457	0.00195499	-2.48181	0.00146404
argH	argininosuccinate lyase,ProbeLoc3836569-3836522,SeqLoc3837893-3836484	-1.88276	0.00334668	-2.00719	0.00204117	-2.32544	0.000727364	-2.32937	0.000719346
argR	arginine repressor,ProbeLoc3839293-3839247,SeqLoc3839687-3839211	-1.79702	0.000488053	-1.57035	0.00202304	-2.03044	0.000164732	-2.33867	5.61436e-05
atpB	ATP synthase F0, A subunit,ProbeLoc5039056-5039008,SeqLoc5039696-5038938	-2.13451	0.00176689	-1.9831	0.00299759	-2.36916	0.000883239	-2.44619	0.000722674
atpE	ATP synthase F0, C subunit,ProbeLoc5038707-5038662,SeqLoc5038836-5038576	-2.02354	0.00807709	-1.8796	0.0132735	-2.06326	0.00711481	-2.20057	0.00472886
bfr	bacterioferritin,ProbeLoc3626235-3626185,SeqLoc3626669-3626184	2.49812	0.0130545	3.02069	0.00548807	2.79242	0.00778173	2.33714	0.0180096
bioF	8-amino-7-oxononanoate synthase,ProbeLoc3269650-3269695,SeqLoc3269639-3270787	1.51318	0.068017	1.36753	0.145384	2.1293	0.00627587	1.88457	0.0139734
cbiQ	cobalt ABC transporter, permease protein CbiQ,ProbeLoc2688969-2689029,SeqLoc2688950-2689729	2.08817	0.00319682	1.77421	0.0105675	1.55211	0.0316331	1.57214	0.02836
cheR	CheR methyltransferase, SAM binding domain protein,ProbeLoc5641305-5641350,SeqLoc5641267-5643117	-1.88918	0.000329662	-1.94546	0.000254477	-1.87888	0.000346311	-2.05881	0.000158409
dnaA	chromosomal replication initiator protein DnaA,ProbeLoc6987075-6987129,SeqLoc6986600-6988114	-1.57902	0.00527384	-1.47397	0.0112681	-1.32682	0.0401324	-1.33292	0.03788
dnaN	DNA polymerase III, beta subunit,ProbeLoc521-567,SeqLoc499-1692	-1.98003	0.00187022	-1.85219	0.00317809	-1.96326	0.00199712	-1.77302	0.00458356
ectA	L-2,4-diaminobutyric acid acetyltransferase,ProbeLoc3972786-3972738,SeqLoc3973267-3972734	2.91467	0.00569252	3.18621	0.00384903	4.57156	0.000930147	4.71561	0.0008326
ectB	diaminobutyrate--2-oxoglutarate aminotransferase,ProbeLoc3971433-3971388,SeqLoc3972654-3971368	6.26999	0.00787199	6.49734	0.00719683	7.69349	0.00475686	9.11215	0.00320081
ectC	ectoine synthase,ProbeLoc3971010-3970965,SeqLoc3971356-3970964	8.74413	0.00424697	8.63866	0.00436613	9.86225	0.00324298	10.8731	0.00262196
ehuA	ectoine/hydroxyectoine ABC transporter, ATP-binding protein,ProbeLoc3609382-3609427,SeqLoc3609381-3610136	1.67875	0.00837972	1.56857	0.0156189	1.37682	0.0566691	1.51059	0.0224068
ehuC	ectoine/hydroxyectoine ABC transporter, permease protein EhuC,ProbeLoc3608381-3608426,SeqLoc3607960-3608673	1.60759	0.0313109	1.81727	0.0122453	1.75312	0.016006	1.77376	0.014659
fdhD	formate dehydrogenase family accessory protein FdhD,ProbeLoc189945-189990,SeqLoc189944-190786	1.83978	0.0262888	1.80549	0.0296616	1.43127	0.138431	1.67508	0.0484053
fni	isopentenyl-diphosphate delta-isomerase, type 2,ProbeLoc1124646-1124691,SeqLoc1124625-1125650	2.27896	0.00807874	2.11562	0.0123813	2.5779	0.00414116	2.78912	0.00277074
gcvH	glycine cleavage system H protein,ProbeLoc3713987-3713939,SeqLoc3714327-3713932	-1.78711	0.00304877	-1.64379	0.0065407	-1.8037	0.00281337	-2.11525	0.000788613
glgC	glucose-1-phosphate adenylyltransferase,ProbeLoc5178495-5178436,SeqLoc5179566-5178352	2.3819	0.00408262	2.23148	0.00597243	2.99004	0.00122263	3.26975	0.000797123
glmM	phosphoglucosamine mutase,ProbeLoc1648384-1648431,SeqLoc1648164-1649525	-1.58246	0.0224062	-1.32644	0.11169	-1.18577	0.305893	-1.28276	0.152074
gpsA	NAD-dependent glycerol-3-phosphate dehydrogenase,ProbeLoc2476154-2476200,SeqLoc2476113-2477108	-2.19166	0.0003796	-2.13383	0.000461962	-1.73964	0.00252626	-2.23869	0.000326023
groL	chaperonin GroL,ProbeLoc965617-965670,SeqLoc965533-967158	-2.31653	0.00633723	-2.11344	0.0108057	-2.54722	0.00376126	-2.45453	0.00459434
groS	chaperonin GroS,ProbeLoc1671188-1671236,SeqLoc1671178-1671480	-2.77765	0.000251079	-2.2561	0.000904044	-2.72597	0.000279374	-3.36251	9.21086e-05
hemA	glutamyl-tRNA reductase,ProbeLoc1029040-1029099,SeqLoc1029002-1030357	-1.54049	0.00614066	-1.46542	0.0108348	-1.1136	0.352907	-1.00913	0.935125
hemC	porphobilinogen deaminase,ProbeLoc1030405-1030452,SeqLoc1030361-1031317	-1.87838	0.00263254	-1.85923	0.00286265	-1.17964	0.254909	-1.1803	0.253464
hemD	uroporphyrinogen-III synthase,ProbeLoc1031843-1031888,SeqLoc1031413-1033245	-1.54299	0.0239905	-1.76151	0.00758377	-1.5642	0.0211905	-1.3993	0.0600587
hpt	hypoxanthine phosphoribosyltransferase,ProbeLoc6172981-6172931,SeqLoc6173469-6172888	-1.59231	0.00401685	-1.90243	0.000729698	-1.25134	0.0760691	-1.50532	0.00746818
hybA	hydrogenase-2, small subunit,ProbeLoc2345127-2345174,SeqLoc2345095-2346066	-2.14606	0.0562133	-2.04901	0.068617	-3.25417	0.0102795	-1.76465	0.130949
hypC	hydrogenase assembly chaperone HypC/HupF,ProbeLoc2356567-2356613,SeqLoc2356566-2356826	1.83455	0.000887155	2.2746	0.000158598	1.5276	0.00567472	1.58992	0.00364625
hypD	hydrogenase expression/formation protein HypD,ProbeLoc2356895-2356950,SeqLoc2356823-2357926	1.73438	0.00496162	1.75663	0.00443615	1.48856	0.0212437	1.75199	0.00453991
hypE	hydrogenase expression/formation protein HypE,ProbeLoc2358022-2358067,SeqLoc2357919-2358992	1.59887	0.100134	1.70032	0.0700292	1.42474	0.194437	1.81057	0.0487265
katA	catalase KatA,ProbeLoc3550484-3550435,SeqLoc3551805-3550348	1.77827	0.0083826	1.66564	0.0143553	1.42662	0.0566903	1.71273	0.0113763
lepA	GTP-binding protein LepA,ProbeLoc4647920-4647867,SeqLoc4649756-4647861	-1.74396	0.00221264	-1.73652	0.00230305	-1.51039	0.00953593	-1.57507	0.00607342
lgt	prolipoprotein diacylglyceryl transferase,ProbeLoc5487995-5488040,SeqLoc5487967-5488752	-1.60669	0.00163239	-1.80617	0.000488202	-1.83428	0.000422077	-1.69003	0.000946131
lppH	putative conserved lipoprotein lpph,ProbeLoc4687103-4687057,SeqLoc4687713-4687021	-1.57551	0.00148312	-1.53514	0.00202281	-1.61089	0.00114807	-1.58679	0.0013648
malQ	4-alpha-glucanotransferase,ProbeLoc3739384-3739430,SeqLoc3738781-3740985	2.09516	0.00222554	1.65622	0.0138685	1.25926	0.172371	1.68643	0.0118912
menA	1,4-dihydroxy-2-naphthoate octaprenyltransferase,ProbeLoc1060545-1060485,SeqLoc1061200-1060331	2.42081	7.35778e-05	2.18618	0.000151674	1.95032	0.000377054	2.1292	0.000185337
metX	homoserine O-acetyltransferase,ProbeLoc1745801-1745753,SeqLoc1746721-1745579	2.05029	0.00489264	1.79413	0.0126853	2.51945	0.00134114	2.42999	0.00165889
metZ	O-succinylhomoserine sulfhydrylase,ProbeLoc853984-854034,SeqLoc853886-855103	-1.81293	0.00796705	-1.91961	0.00515447	-1.37003	0.0878672	-1.61505	0.0204385
moxR	ATPase, MoxR family,ProbeLoc3222338-3222384,SeqLoc3222173-3223219	1.91212	0.0348348	1.5556	0.11541	1.99121	0.027716	2.14453	0.0184078
mraZ	mraZ protein,ProbeLoc4320426-4320367,SeqLoc4320740-4320309	-2.06299	0.0386621	-2.27555	0.0239153	1.14294	0.647721	-1.34066	0.331174
MSMEG_0002	6-phosphogluconate dehydrogenase, decarboxylating,ProbeLoc1722-1767,SeqLoc1721-2614	-2.23777	0.0108131	-2.24823	0.0105373	-2.10533	0.0152537	-2.29834	0.00933327
MSMEG_0004	protein in RecF-gyrB intergenic region,ProbeLoc3965-4025,SeqLoc3775-4359	-1.50162	0.00508657	-1.49718	0.00526996	-1.48431	0.00584863	-1.50667	0.00488687
MSMEG_0061	ftsk/spoiiie family protein,ProbeLoc81279-81325,SeqLoc81089-83317	-1.53479	0.00424145	-1.54598	0.00390224	-1.68751	0.00151783	-1.51413	0.00496544
MSMEG_0062	ftsk/spoiiie family protein,ProbeLoc83433-83481,SeqLoc83318-85099	-1.55102	0.00593465	-1.2704	0.0666216	-1.61453	0.0038718	-1.63163	0.0034728
MSMEG_0063	PE family protein,ProbeLoc85279-85324,SeqLoc85248-85541	-1.97392	0.000401368	-2.06615	0.000276937	-1.86684	0.000649149	-1.51304	0.00553013
MSMEG_0064	ppe family protein,ProbeLoc85913-85968,SeqLoc85616-86911	-2.51201	0.000221201	-2.49831	0.000228953	-3.34581	4.46208e-05	-2.90446	9.3859e-05
MSMEG_0065	conserved hypothetical protein,ProbeLoc87005-87052,SeqLoc86997-87299	-2.34293	0.00404089	-2.44747	0.0031454	-2.83384	0.00142822	-2.54583	0.00252447
MSMEG_0066	early secretory antigenic target, 6 kDa,ProbeLoc87360-87406,SeqLoc87331-87618	-2.42817	0.000119432	-3.01926	3.21768e-05	-2.9725	3.50647e-05	-2.19822	0.000239022
MSMEG_0077	hypothetical protein,ProbeLoc101834-101786,SeqLoc102093-101776	-2.4622	0.0268895	-2.69391	0.0183558	-3.15206	0.00969137	-2.63715	0.0200723
MSMEG_0080	conserved hypothetical protein,ProbeLoc103794-103746,SeqLoc104243-103713	-2.237	0.0968536	-2.64339	0.0547077	-2.76802	0.0467973	-2.66692	0.0530847
MSMEG_0091	putative transcriptional regulator,ProbeLoc116670-116622,SeqLoc117193-116600	-1.69433	0.0610438	-1.67674	0.0650449	-1.94808	0.0265281	-1.75912	0.0486292
MSMEG_0131	AMP-binding enzyme, putative,ProbeLoc151279-151328,SeqLoc151273-152907	1.50634	0.00491524	1.41802	0.0103839	1.18934	0.121938	1.26946	0.0472389
MSMEG_0140	probable conserved mce associated membrane protein,ProbeLoc163081-163126,SeqLoc162966-163574	-1.87966	0.0123869	-2.0174	0.007659	-2.41831	0.00247606	-2.03358	0.00726459
MSMEG_0143	probable conserved mce associated membrane protein,ProbeLoc165314-165362,SeqLoc165051-165941	-1.53751	0.0652788	-1.76275	0.0245269	-1.97671	0.011324	-2.01679	0.00994282
MSMEG_0158	formyl-coenzyme A transferase,ProbeLoc181544-181604,SeqLoc181519-182781	-2.82147	4.30116e-05	-3.18077	2.21959e-05	-3.80763	9.1728e-06	-3.68656	1.06602e-05
MSMEG_0161	formate dehydrogenase, alpha subunit,ProbeLoc184962-185007,SeqLoc184961-187780	-2.62253	0.000268338	-2.81351	0.000178543	-3.67075	4.60425e-05	-3.35077	7.11447e-05
MSMEG_0172	probable conserved transmembrane protein, putative,ProbeLoc197634-197589,SeqLoc198190-197588	-1.70932	0.00137434	-1.88118	0.000558182	-1.29737	0.0372881	-1.13486	0.246814
MSMEG_0176	glutamine ABC transporter periplasmic-binding protein,ProbeLoc200451-200497,SeqLoc200304-201158	-1.62085	0.0307091	-1.90388	0.00923235	-1.62015	0.0308124	-1.61277	0.0319347
MSMEG_0185	MmpL6 protein,ProbeLoc208831-208780,SeqLoc211442-208581	-1.83071	0.0679721	-1.77066	0.0806989	-1.94984	0.0492341	-1.78229	0.0780226
MSMEG_0194	serine esterase, cutinase family,ProbeLoc218771-218726,SeqLoc219423-218725	-2.49367	0.000819226	-2.43611	0.000944165	-1.52676	0.0312498	-1.3908	0.0729325
MSMEG_0225	MmpL4 protein,ProbeLoc250409-250358,SeqLoc253017-250120	-1.74726	0.0577844	-1.82206	0.045296	-1.45641	0.167727	-1.51728	0.132217
MSMEG_0234	metallopeptidase,ProbeLoc263018-262973,SeqLoc264543-262543	1.86754	0.0131613	1.44276	0.0899303	1.49979	0.0666462	1.58416	0.0438192
MSMEG_0265	uracil DNA glycosylase superfamily protein,ProbeLoc300838-300789,SeqLoc301390-300761	2.59287	0.00167635	2.04066	0.00714291	2.31744	0.00320797	2.58916	0.00168976
MSMEG_0266	arginine decarboxylase,ProbeLoc299389-299435,SeqLoc299314-300771	3.42081	0.000243536	2.89854	0.000554612	2.91975	0.000533791	4.10976	0.000108128
MSMEG_0267	esterase,ProbeLoc301499-301546,SeqLoc301478-302494	4.22583	0.0013513	3.88409	0.0018609	5.72685	0.000471341	6.92077	0.000262055
MSMEG_0278	hypothetical protein,ProbeLoc312191-312131,SeqLoc312322-312095	5.29847	0.000235136	4.85857	0.000319582	3.18439	0.00177381	4.25088	0.000527128
MSMEG_0280	alpha/beta hydrolase fold,ProbeLoc312438-312393,SeqLoc313258-312359	3.04699	0.00321716	2.71849	0.00548516	2.36515	0.0110055	3.09179	0.00301187
MSMEG_0330	transcriptional regulator, LuxR family protein,ProbeLoc365900-365855,SeqLoc366985-365798	2.24446	0.00105088	1.8933	0.00361582	-1.0019	0.989793	1.23609	0.184283
MSMEG_0338	acyl-CoA dehydrogenase fadE12,ProbeLoc376319-376370,SeqLoc376204-377340	-1.69606	0.230218	-1.50824	0.339683	-2.81451	0.0386332	-2.44555	0.0633268
MSMEG_0339	FMN-dependent monooxygenase,ProbeLoc377380-377425,SeqLoc377377-378393	-1.56785	0.162642	-1.25031	0.461046	-2.21475	0.0296335	-2.00978	0.0474743
MSMEG_0354	conserved hypothetical protein,ProbeLoc392913-392964,SeqLoc392616-392957	-1.82733	0.00635802	-1.82991	0.0062877	-1.56245	0.0236916	-1.43077	0.052892
MSMEG_0371	MaoC like domain protein,ProbeLoc414178-414130,SeqLoc414920-414063	1.83433	0.00285769	1.84273	0.00275027	1.61633	0.00888269	2.19708	0.000713107
MSMEG_0372	oxidoreductase, short chain dehydrogenase/reductase family,ProbeLoc414977-414932,SeqLoc416274-414922	1.56129	0.0287855	1.28626	0.160246	2.07539	0.00314585	2.08591	0.00303777
MSMEG_0373	3-ketoacyl-CoA thiolase,ProbeLoc416417-416463,SeqLoc416355-417653	1.90387	0.00591018	1.5548	0.0300922	1.99889	0.0041442	2.34126	0.00143703
MSMEG_0404	sigma associated protein,ProbeLoc466805-466865,SeqLoc466804-467214	-2.29599	0.03116	-2.39252	0.025882	-2.16452	0.040797	-2.28033	0.0321432
MSMEG_0408	type I modular polyketide synthase,ProbeLoc471785-471734,SeqLoc482571-471613	-1.88542	0.0197608	-2.07964	0.0106655	-2.01158	0.0130987	-1.91613	0.0178104
MSMEG_0411	acyl-CoA synthase,ProbeLoc487412-487457,SeqLoc487386-489095	-2.7554	0.00929214	-2.8362	0.0081671	-2.68298	0.010481	-2.67953	0.0105427
MSMEG_0412	conserved hypothetical protein,ProbeLoc489158-489203,SeqLoc489157-490308	-3.02124	1.68324e-05	-3.05442	1.58519e-05	-2.96653	1.86337e-05	-3.0003	1.74932e-05
MSMEG_0434	aminoglycoside 2-N-acetyltransferase (AAC(2)-Id),ProbeLoc510299-510251,SeqLoc510841-510209	2.04855	0.0654221	1.67157	0.159585	2.12535	0.0556968	2.23833	0.0444755
MSMEG_0435	allophanate hydrolase subunit 2,ProbeLoc510928-510882,SeqLoc511757-510873	2.60235	0.0225581	2.09453	0.0575103	2.38375	0.0327307	2.3253	0.0364256
MSMEG_0436	allophanate hydrolase subunit 1,ProbeLoc511833-511788,SeqLoc512405-511773	2.14206	0.0390631	1.85358	0.0779832	1.87593	0.0736043	2.10255	0.0426534
MSMEG_0447	conserved hypothetical protein,ProbeLoc522033-521988,SeqLoc522406-521987	-1.50857	0.0153929	-1.69464	0.00492486	-1.37847	0.0405754	-1.53373	0.0129865
MSMEG_0450	hypothetical protein,ProbeLoc525032-525081,SeqLoc525004-525219	2.23841	0.0047498	2.00053	0.00964222	1.80932	0.0189943	2.33129	0.00372437
MSMEG_0451	oxidoreductase, FAD-linked,ProbeLoc525426-525368,SeqLoc525571-525323	2.07812	0.0220942	2.00321	0.0270738	2.31649	0.0123386	2.33383	0.0118674
MSMEG_0531	putative acyl-CoA dehydrogenase,ProbeLoc612030-611985,SeqLoc613190-611979	2.15725	0.00292858	1.88917	0.00739509	2.05329	0.00408776	2.02815	0.00445141
MSMEG_0532	transcriptional regulator, TetR family protein,ProbeLoc613310-613255,SeqLoc613836-613219	1.91468	0.00411802	1.87773	0.00478337	2.56452	0.000575948	2.23459	0.00136901
MSMEG_0536	intracellular protease, PfpI family,ProbeLoc616557-616511,SeqLoc617064-616498	1.52847	0.0665955	1.33073	0.184422	1.78989	0.0214086	2.43145	0.00308291
MSMEG_0546	conserved hypothetical protein,ProbeLoc623863-623816,SeqLoc624613-623786	-2.35297	0.0476223	-2.28922	0.0531705	-3.84254	0.00754691	-3.95439	0.00683611
MSMEG_0558	conserved hypothetical protein,ProbeLoc634600-634646,SeqLoc634299-634826	-2.19529	0.00827316	-2.9618	0.00166176	-2.24049	0.00734546	-2.7605	0.00235981
MSMEG_0575	MmpS1 protein,ProbeLoc649563-649608,SeqLoc649562-649978	-2.75456	0.0357543	-2.47761	0.0526317	-1.9104	0.137999	-1.97114	0.122917
MSMEG_0576	MmpL4 protein,ProbeLoc650188-650237,SeqLoc649975-652866	-2.07965	0.00523859	-2.02885	0.0061788	-1.62855	0.0305086	-1.72131	0.0199734
MSMEG_0584	hypothetical protein,ProbeLoc661188-661140,SeqLoc662471-660999	3.34855	0.00575467	2.29023	0.0294241	2.24213	0.032452	2.30193	0.0287434
MSMEG_0601	conserved hypothetical protein,ProbeLoc678673-678623,SeqLoc678928-678620	2.59494	0.0146319	1.71859	0.105338	2.70287	0.0121988	2.67704	0.0127295
MSMEG_0603	putative acyl-CoA dehydrogenase,ProbeLoc679436-679389,SeqLoc681582-679378	2.27057	0.01842	2.08279	0.0287033	1.03573	0.897019	1.52376	0.154413
MSMEG_0628	amidohydrolase family,ProbeLoc709505-709446,SeqLoc710328-709441	-1.55586	0.0114033	-1.79191	0.00303697	-1.57356	0.0101846	-1.56161	0.0109888
MSMEG_0637	iron-sulfur binding oxidoreductase,ProbeLoc717546-717492,SeqLoc719002-717434	2.09022	0.00737425	1.95163	0.011509	1.44867	0.0968613	2.33551	0.00374271
MSMEG_0669	hypothetical protein,ProbeLoc753380-753335,SeqLoc753836-753330	3.12613	5.55689e-05	2.69694	0.000126628	3.1198	5.61634e-05	4.2294	1.33609e-05
MSMEG_0670	FAD dependent oxidoreductase,ProbeLoc752393-752438,SeqLoc752392-753333	1.99136	0.00889816	1.80556	0.0174262	2.46027	0.00240678	3.28299	0.000536596
MSMEG_0671	S-(hydroxymethyl)glutathione dehydrogenase,ProbeLoc753979-753929,SeqLoc755068-753920	4.14597	0.000559655	3.50296	0.00112118	3.99082	0.000651309	4.71963	0.000341848
MSMEG_0672	conserved hypothetical protein,ProbeLoc755542-755497,SeqLoc755814-755161	3.71776	0.00165128	2.77092	0.0059392	3.18291	0.00316968	4.20343	0.00102185
MSMEG_0684	aldehyde oxidase and xanthine dehydrogenase, molybdopterin binding,ProbeLoc766803-766757,SeqLoc768784-766670	3.0739	0.000153772	2.77148	0.000269577	2.7915	0.000258878	3.66075	6.54075e-05
MSMEG_0685	oxidoreductase, molybdopterin-binding subunit,ProbeLoc768923-768877,SeqLoc769776-768781	2.66839	0.000186398	2.38133	0.000378794	2.30231	0.000474158	3.37594	5.23515e-05
MSMEG_0686	oxidoreductase,ProbeLoc769819-769774,SeqLoc770294-769773	3.24669	0.00110479	2.46491	0.00439698	2.17296	0.00898972	2.90797	0.00186643
MSMEG_0693	conserved hypothetical protein,ProbeLoc781359-781406,SeqLoc781358-781909	2.09097	0.00266364	1.80889	0.00777346	1.97779	0.00395756	1.96694	0.00411983
MSMEG_0696	alanine-rich protein,ProbeLoc785298-785253,SeqLoc785593-785252	3.02504	0.00046197	2.21173	0.00277842	2.64408	0.000949221	3.64782	0.000188646
MSMEG_0697	integral membrane protein,ProbeLoc785652-785606,SeqLoc785996-785583	3.11856	0.000591698	3.0028	0.000714149	2.77123	0.00108202	3.23931	0.000492171
MSMEG_0708	transcriptional regulator, LysR family,ProbeLoc795689-795735,SeqLoc795587-796540	-1.5493	0.00604617	-1.52684	0.0070999	-1.53219	0.00683027	-1.56575	0.00539193
MSMEG_0713	transcriptional regulator, MerR family,ProbeLoc800635-800684,SeqLoc800492-800851	-1.53896	0.0211392	-1.99472	0.00236943	-1.86299	0.0040173	-1.79539	0.00542137
MSMEG_0717	aldose 1-epimerase subfamily,ProbeLoc806642-806597,SeqLoc807498-806596	-1.53658	0.00402422	-1.72312	0.00117953	-1.55788	0.00343769	-1.441	0.00872513
MSMEG_0721	RemQ protein,ProbeLoc809838-809883,SeqLoc809823-810451	-2.26988	0.033358	-2.41026	0.0254721	-2.99681	0.0100102	-3.18009	0.00786484
MSMEG_0727	hypothetical protein,ProbeLoc813808-813750,SeqLoc814006-813749	-1.88133	0.0404599	-1.84122	0.0457018	-1.46852	0.167023	-1.51511	0.139832
MSMEG_0750	membrane protein,ProbeLoc838121-838071,SeqLoc838778-838056	1.56109	0.0321649	1.14495	0.436443	1.70062	0.0159393	1.47694	0.0515553
MSMEG_0757	hypothetical protein,ProbeLoc842214-842261,SeqLoc842208-842702	-2.3428	0.000471642	-2.28834	0.000552045	-1.38118	0.0449489	-1.43283	0.030404
MSMEG_0763	antibiotic transporter,ProbeLoc847687-847642,SeqLoc849621-847627	1.5428	0.0119114	1.26315	0.106858	1.4773	0.018693	1.84834	0.00221797
MSMEG_0768	conserved hypothetical protein,ProbeLoc853692-853737,SeqLoc853466-853876	-1.50198	0.0371424	-1.53304	0.0309695	1.14073	0.425961	1.03146	0.847661
MSMEG_0770	hypothetical protein,ProbeLoc855108-855153,SeqLoc855107-855514	-1.66217	0.010501	-2.25993	0.000982535	-1.11018	0.4873	-1.28362	0.125913
MSMEG_0814	membrane protein,ProbeLoc900670-900620,SeqLoc900891-900619	1.58686	0.00751071	1.34679	0.0451841	2.06537	0.00073895	1.45503	0.0187794
MSMEG_0824	conserved hypothetical protein,ProbeLoc909937-909890,SeqLoc910492-909845	1.5282	0.0688226	1.32852	0.190549	1.55459	0.0607459	1.64218	0.0408813
MSMEG_0834	tuberculin related peptide,ProbeLoc920104-920154,SeqLoc920096-920572	-1.9535	0.0472529	-1.92395	0.0510994	-1.42051	0.243128	-1.41848	0.244848
MSMEG_0866	DNA or RNA helicase of superfamily II,ProbeLoc949714-949667,SeqLoc951312-949606	-1.90152	0.000459827	-2.1542	0.000165952	-1.50124	0.00518358	-1.58035	0.00286687
MSMEG_0867	hydrolase,ProbeLoc948799-948848,SeqLoc948794-949609	-2.66036	0.01257	-2.73674	0.0110813	-2.43528	0.0188103	-2.6557	0.012669
MSMEG_0879	hypothetical protein,ProbeLoc965426-965381,SeqLoc965526-965380	-2.85156	0.000132587	-2.42149	0.000353959	-3.15701	7.66587e-05	-3.12406	8.0953e-05
MSMEG_0896	integral membrane transport protein,ProbeLoc980898-980944,SeqLoc980820-982190	-2.13114	0.00031249	-2.24589	0.000212419	-2.22881	0.000224403	-2.32846	0.000164783
MSMEG_0900	eptc-inducible aldehyde dehydrogenase,ProbeLoc986476-986526,SeqLoc986441-987964	5.35509	0.000126956	4.94783	0.000168449	2.91723	0.00158983	3.58301	0.000610731
MSMEG_0915	polyphosphate kinase 2 superfamily,ProbeLoc999583-999538,SeqLoc1000424-999537	-1.60389	0.0332992	-1.86285	0.0107643	-1.72301	0.0191485	-1.68277	0.0229274
MSMEG_0916	transcriptional regulator, TetR family,ProbeLoc1000648-1000597,SeqLoc1001133-1000429	-2.48905	0.00171583	-3.92674	0.000178633	-2.94044	0.000690963	-3.17035	0.000473817
MSMEG_0926	conserved hypothetical protein,ProbeLoc1008225-1008180,SeqLoc1008442-1007951	-1.84041	0.0626311	-2.30393	0.0200115	-2.37155	0.0173823	-2.47972	0.014034
MSMEG_0934	conserved hypothetical protein,ProbeLoc1015073-1015133,SeqLoc1015072-1015569	1.83961	0.0032772	1.5835	0.0124574	1.76225	0.00471232	1.98074	0.00181624
MSMEG_0938	conserved hypothetical protein,ProbeLoc1018533-1018473,SeqLoc1019265-1018465	-2.70532	0.0055826	-3.02101	0.00332449	-2.3992	0.010167	-3.15926	0.00271771
MSMEG_0949	HAD-superfamily subfamily IB hydrolase, TIGR01490,ProbeLoc1027656-1027610,SeqLoc1028493-1027603	-1.56576	0.00584619	-1.73442	0.00208738	-1.42979	0.0162523	-1.32876	0.039793
MSMEG_0965	porin,ProbeLoc1038930-1038975,SeqLoc1038908-1039543	-5.02184	0.0113349	-5.85884	0.00747871	-5.35812	0.00949667	-5.37231	0.00942895
MSMEG_0968	cytochrome P450,ProbeLoc1040637-1040682,SeqLoc1040556-1042010	1.87253	0.0602567	1.75858	0.0832533	1.43089	0.237786	1.98376	0.0448851
MSMEG_0987	hypothetical protein,ProbeLoc1059962-1060007,SeqLoc1059955-1060326	3.71702	8.32506e-05	3.70228	8.47623e-05	5.88556	1.3598e-05	5.73329	1.48953e-05
MSMEG_0989	conserved hypothetical protein,ProbeLoc1061292-1061337,SeqLoc1061291-1061536	1.67944	0.0730144	1.608	0.094242	2.25864	0.0137472	2.01289	0.0257685
MSMEG_0997	conserved hypothetical protein,ProbeLoc1067736-1067796,SeqLoc1067651-1068280	1.70838	0.000852928	1.6351	0.00135565	1.57992	0.00198887	1.55345	0.00241868
MSMEG_1000	hypothetical protein,ProbeLoc1069399-1069447,SeqLoc1069356-1069922	1.59362	0.0027104	1.23896	0.0692369	1.26867	0.0492732	1.12779	0.26397
MSMEG_1001	acetyltransferase, gnat family, putative,ProbeLoc1071271-1071317,SeqLoc1071264-1072121	2.00151	0.00299229	1.99948	0.00301463	3.12383	0.000197299	3.67898	8.97498e-05
MSMEG_1010	transcriptional regulator, TetR family,ProbeLoc1079903-1079948,SeqLoc1079902-1080561	-1.83657	0.000989645	-1.97569	0.000528355	-2.22523	0.000210794	-2.38044	0.000131444
MSMEG_1011	short chain dehydrogenase,ProbeLoc1080586-1080631,SeqLoc1080585-1081448	-1.65772	0.00174709	-1.67849	0.00153581	-1.42839	0.00974167	-1.5827	0.00287642
MSMEG_1023	integral membrane transporter,ProbeLoc1092059-1092104,SeqLoc1091966-1093375	2.00654	0.0339257	2.0029	0.0342545	-1.02248	0.934144	1.23816	0.438633
MSMEG_1024	hypothetical protein,ProbeLoc1093410-1093455,SeqLoc1093372-1093515	2.24245	0.00331455	2.13266	0.00456102	1.17305	0.400021	1.43175	0.086256
MSMEG_1030	monooxygenase,ProbeLoc1098305-1098351,SeqLoc1098227-1099726	-1.69387	0.00892319	-1.79518	0.00545736	-1.17118	0.305668	-1.36199	0.0697382
MSMEG_1033	ribonucleoside-diphosphate reductase, beta subunit,ProbeLoc1100576-1100635,SeqLoc1100553-1101527	-1.63305	0.0246983	-1.9468	0.00651246	-1.46799	0.0594702	-1.8373	0.0099212
MSMEG_1065	conserved hypothetical protein,ProbeLoc1132031-1132082,SeqLoc1132030-1132308	-1.77266	0.0117962	-1.85645	0.00830781	-2.16305	0.00283632	-2.03144	0.0043414
MSMEG_1076	conserved hypothetical protein,ProbeLoc1141450-1141495,SeqLoc1141429-1141704	5.2003	2.36944e-05	5.25229	2.28439e-05	6.17493	1.29443e-05	6.01304	1.4163e-05
MSMEG_1077	conserved hypothetical protein,ProbeLoc1141794-1141748,SeqLoc1142155-1141706	2.02277	0.00337574	1.58935	0.0226651	1.89193	0.0055184	2.14781	0.00222263
MSMEG_1078	hydrolase,ProbeLoc1142238-1142185,SeqLoc1142866-1142177	1.52018	0.00297497	1.54508	0.00244816	1.622	0.00140364	1.94002	0.000242494
MSMEG_1083	hypothetical protein,ProbeLoc1147611-1147566,SeqLoc1147696-1147565	1.69748	0.0295828	1.236	0.303858	-1.00364	0.985268	1.07396	0.718701
MSMEG_1097	glycosyl transferase, group 2 family protein,ProbeLoc1160905-1160953,SeqLoc1160901-1161584	2.42191	0.00369991	2.47532	0.00327392	2.5629	0.00270375	3.80899	0.000402984
MSMEG_1112	aconitate hydratase, putative,ProbeLoc1176535-1176488,SeqLoc1178451-1176487	2.42577	0.00207023	2.10653	0.00496905	2.38141	0.00230958	3.16162	0.000499866
MSMEG_1131	tryptophan-rich sensory protein,ProbeLoc1192999-1193045,SeqLoc1192990-1193475	3.21446	0.00139563	2.55199	0.00433538	3.8754	0.000619803	5.35028	0.000183354
MSMEG_1136	conserved hypothetical protein,ProbeLoc1197867-1197921,SeqLoc1197841-1198365	-3.10809	1.90985e-05	-2.96947	2.45174e-05	-2.5885	5.53005e-05	-2.17077	0.000185268
MSMEG_1152	citrate-proton symporter,ProbeLoc1214946-1214992,SeqLoc1214846-1216132	2.26369	0.00994163	1.92209	0.0255414	1.71595	0.0511497	1.57798	0.086556
MSMEG_1154	formyl-coenzyme A transferase,ProbeLoc1217549-1217594,SeqLoc1217538-1218719	2.51374	0.000120667	2.25252	0.000252536	1.73578	0.002131	1.82367	0.00135428
MSMEG_1155	carnitinyl-CoA dehydratase,ProbeLoc1218723-1218769,SeqLoc1218716-1219522	1.63138	0.0392132	1.39038	0.129197	1.11346	0.589296	1.3533	0.157955
MSMEG_1169	integral membrane transport protein,ProbeLoc1230939-1230993,SeqLoc1230896-1232140	-1.82996	0.0189659	-1.57777	0.0541024	-2.29208	0.00451409	-2.36239	0.00378154
MSMEG_1203	methoxy mycolic acid synthase 1,ProbeLoc1273498-1273448,SeqLoc1274296-1273412	-1.50731	0.111562	-1.45614	0.138961	-1.79316	0.0371038	-2.02394	0.0177909
MSMEG_1205	cyclopropane-fatty-acyl-phospholipid synthase 1,ProbeLoc1274489-1274443,SeqLoc1275219-1274296	-2.0274	0.0365581	-1.959	0.0436704	-2.47458	0.0135453	-2.98087	0.00576311
MSMEG_1216	ABC-type transport system periplasmic substrate-binding protein,ProbeLoc1285754-1285708,SeqLoc1287002-1285707	2.46901	0.0090241	2.2184	0.015733	1.26963	0.363418	2.30409	0.0128795
MSMEG_1222	ISMsm6, transposase,ProbeLoc1291341-1291293,SeqLoc1292839-1291202	-1.59859	0.00743318	-1.61483	0.00672466	-1.73716	0.00336454	-1.88266	0.00166657
MSMEG_1282	hypothetical cytosolic protein,ProbeLoc1371614-1371666,SeqLoc1371377-1372546	-1.86784	0.0147725	-1.84128	0.016304	-2.00716	0.0091189	-2.13132	0.00620176
MSMEG_1306	aldehyde dehydrogenase (NAD) family protein,ProbeLoc1398085-1398040,SeqLoc1399523-1398000	1.75619	0.000535162	1.69307	0.000777745	1.33	0.0160793	1.4882	0.00343382
MSMEG_1315	transporter, small conductance mechanosensitive ion channel (MscS) family,ProbeLoc1409280-1409340,SeqLoc1409246-1410160	2.43785	0.00144678	2.04764	0.00442952	2.1638	0.00305775	2.76662	0.000702457
MSMEG_1318	polysaccharide deacetylase family protein,ProbeLoc1413854-1413804,SeqLoc1414714-1413803	-2.28604	0.000555273	-2.38962	0.000413806	-1.7059	0.0054942	-1.83738	0.00288012
MSMEG_1331	enoyl-CoA hydratase,ProbeLoc1430472-1430427,SeqLoc1431133-1430426	-1.63387	0.000937049	-1.57585	0.00141697	-1.50368	0.00250808	-1.61806	0.00104503
MSMEG_1332	conserved hypothetical protein,ProbeLoc1431206-1431160,SeqLoc1432008-1431151	-1.60043	0.00690812	-1.82509	0.00202637	-1.70479	0.00374723	-1.54087	0.0101777
MSMEG_1364	50S ribosomal protein L10,ProbeLoc1458702-1458753,SeqLoc1458668-1459195	-8.16194	2.4151e-05	-7.43494	3.181e-05	-7.6059	2.97136e-05	-8.78332	1.95974e-05
MSMEG_1373	ribose/xylose/arabinose/galactoside ABC-type transport systems, permease components,ProbeLoc1473334-1473380,SeqLoc1473220-1474338	1.56849	0.00297682	1.92883	0.000385472	1.21464	0.0880277	1.37776	0.0147197
MSMEG_1374	ribose ABC transporter, periplasmic binding protein,ProbeLoc1474445-1474502,SeqLoc1474328-1475374	2.03019	0.00505935	2.02393	0.00516783	1.52362	0.0448684	1.96406	0.00636864
MSMEG_1381	MmpS5 protein,ProbeLoc1481825-1481873,SeqLoc1481785-1482201	-2.4026	0.00643062	-1.01771	0.938831	-1.95691	0.0208594	1.05482	0.815912
MSMEG_1382	MmpL5 protein,ProbeLoc1482447-1482494,SeqLoc1482198-1485101	-2.00793	0.00598769	-1.82024	0.0120296	-1.82509	0.0117964	-1.96305	0.00700059
MSMEG_1388	enoyl-CoA hydratase,ProbeLoc1490477-1490524,SeqLoc1490456-1491394	1.76775	0.0307212	1.8367	0.0238846	1.20218	0.40397	1.49518	0.09599
MSMEG_1402	hypothetical protein,ProbeLoc1502850-1502895,SeqLoc1502841-1503758	-1.63952	0.00215269	-1.59588	0.00287415	-1.77839	0.000955258	-1.69232	0.0015524
MSMEG_1417	glyoxalase family protein,ProbeLoc1519805-1519747,SeqLoc1520925-1519642	1.85018	0.000413967	1.56708	0.00229241	1.17877	0.119907	1.38586	0.0107853
MSMEG_1419	conserved hypothetical protein,ProbeLoc1521560-1521608,SeqLoc1521559-1522269	-3.1026	0.00369512	-3.19483	0.00325023	-6.43786	0.000248601	-6.85257	0.000205434
MSMEG_1421	hypothetical protein,ProbeLoc1522910-1522966,SeqLoc1522905-1523063	2.32116	0.0283695	2.37583	0.0255224	2.2644	0.0317727	2.17699	0.0381063
MSMEG_1423	radical SAM domain protein,ProbeLoc1523426-1523473,SeqLoc1523371-1524549	3.99253	0.00243786	3.71356	0.00320776	1.06161	0.840775	1.05142	0.86612
MSMEG_1424	FMN-dependent dehydrogenase,ProbeLoc1524551-1524596,SeqLoc1524546-1525745	3.79635	0.00238136	3.46586	0.00341533	4.21155	0.00160853	4.30712	0.00148141
MSMEG_1425	creatininase subfamily,ProbeLoc1526084-1526129,SeqLoc1525942-1526610	2.95738	0.00192752	2.51315	0.00440878	-1.12342	0.604854	-1.15584	0.522143
MSMEG_1429	cytochrome P450-terp,ProbeLoc1532116-1532065,SeqLoc1532945-1531695	1.65907	0.00905978	1.7455	0.00578982	1.0607	0.68068	1.29928	0.101273
MSMEG_1445	30S ribosomal protein S17,ProbeLoc1542300-1542345,SeqLoc1542299-1542595	-1.6463	0.0132874	-3.04067	0.000207063	-2.98071	0.000229908	-3.28618	0.000139683
MSMEG_1447	transcriptional regulator, MerR family,ProbeLoc1543285-1543240,SeqLoc1543640-1543239	-1.78858	0.000590698	-2.4513	4.74919e-05	-1.50113	0.00395047	-1.31522	0.0232322
MSMEG_1448	integral membrane transporter,ProbeLoc1543686-1543641,SeqLoc1545139-1543640	-1.89141	0.00134142	-1.53411	0.00972558	-1.44691	0.0184089	-1.42076	0.0226253
MSMEG_1477	major facilitator superfamily,ProbeLoc1569390-1569435,SeqLoc1569316-1570743	3.84951	8.53885e-05	3.39075	0.000152917	4.25406	5.57497e-05	5.31273	2.35561e-05
MSMEG_1478	transporter, LysE family,ProbeLoc1570783-1570828,SeqLoc1570776-1571426	2.74391	0.00118336	2.80823	0.00104647	3.49713	0.000357736	3.81929	0.000242191
MSMEG_1484	adenylate kinase,ProbeLoc1576948-1576993,SeqLoc1576764-1577309	1.56938	0.0148918	1.30937	0.0924159	1.69481	0.00734985	1.26242	0.135101
MSMEG_1510	dTDP-4-dehydrorhamnose 3,5-epimerase,ProbeLoc1602428-1602373,SeqLoc1602965-1602360	-1.5132	0.00847743	-1.73394	0.0020914	-1.62622	0.00393199	-1.77993	0.00163821
MSMEG_1514	conserved hypothetical protein,ProbeLoc1604939-1604894,SeqLoc1605760-1604864	-1.61729	0.0180409	-1.75017	0.00929784	-1.67005	0.0137122	-1.65805	0.0145754
MSMEG_1525	50S ribosomal protein L17,ProbeLoc1614854-1614902,SeqLoc1614848-1615447	-1.90082	0.000466222	-2.71633	3.49295e-05	-2.2137	0.000136794	-2.66012	3.96812e-05
MSMEG_1529	serine esterase, cutinase family,ProbeLoc1617852-1617807,SeqLoc1618441-1617806	-4.1098	1.00997e-05	-4.05866	1.06669e-05	-4.52078	6.75903e-06	-4.41014	7.48545e-06
MSMEG_1530	integral membrane protein,ProbeLoc1618731-1618683,SeqLoc1619572-1618493	-8.58095	0.000458457	-7.29391	0.000711539	-8.99667	0.000405339	-9.15439	0.000387613
MSMEG_1540	ATP-dependent RNA helicase,ProbeLoc1630387-1630329,SeqLoc1631665-1630283	-1.51332	0.00580774	-1.73615	0.00135155	-1.04092	0.70638	-1.20144	0.118577
MSMEG_1541	hypothetical protein,ProbeLoc1631725-1631770,SeqLoc1631708-1631833	-2.33506	0.00169336	-1.95511	0.00556201	-1.14198	0.445298	-1.41913	0.0730574
MSMEG_1543	eptc-inducible aldehyde dehydrogenase,ProbeLoc1633563-1633608,SeqLoc1633314-1634858	8.86587	0.000256176	8.31576	0.000304001	4.4916	0.00201093	6.03074	0.000767282
MSMEG_1544	PduO protein,ProbeLoc1635014-1635059,SeqLoc1635013-1635411	9.87364	0.000829314	8.76582	0.00110979	4.84571	0.00569709	8.60661	0.0011619
MSMEG_1545	conserved hypothetical protein,ProbeLoc1635485-1635435,SeqLoc1636125-1635427	2.30862	0.000200771	2.29203	0.000211113	1.68977	0.00262237	2.00064	0.000585393
MSMEG_1546	coenzyme B12-dependent glycerol dehydrogenase small subunit,ProbeLoc1636308-1636353,SeqLoc1636280-1636708	4.37559	1.43362e-05	4.43871	1.35138e-05	4.55009	1.22155e-05	4.4676	1.31592e-05
MSMEG_1547	glycerol dehydratase large subunit,ProbeLoc1636866-1636911,SeqLoc1636718-1638430	6.46123	0.000878197	6.30979	0.000941899	4.07049	0.00390392	5.401	0.00151583
MSMEG_1548	propanediol utilization: dehydratase, medium subunit,ProbeLoc1638437-1638482,SeqLoc1638427-1639029	6.75877	0.000102103	6.72931	0.000103493	5.47878	0.000201931	7.79257	6.66415e-05
MSMEG_1550	PduH protein,ProbeLoc1640923-1640970,SeqLoc1640922-1641263	4.31048	0.000169038	4.60693	0.000130255	4.01973	0.000224682	4.53025	0.000138983
MSMEG_1558	conserved hypothetical protein,ProbeLoc1647549-1647594,SeqLoc1647548-1648012	1.56354	0.0056312	1.58757	0.00478602	2.11954	0.000359283	2.4324	0.000135697
MSMEG_1566	oxidoreductase,ProbeLoc1655404-1655358,SeqLoc1656389-1655346	-1.6814	0.00139014	-1.50633	0.00470837	-1.4226	0.00957178	-1.3531	0.0186168
MSMEG_1592	hypothetical protein,ProbeLoc1680306-1680352,SeqLoc1680305-1681108	-1.73886	0.00196408	-1.6598	0.00308903	-1.85815	0.00107337	-1.97436	0.000642339
MSMEG_1594	enoyl-CoA hydratase,ProbeLoc1681194-1681241,SeqLoc1681151-1681948	-1.50763	0.0526375	-1.52887	0.0469882	-1.3295	0.147422	-1.41463	0.0886596
MSMEG_1616	hypothetical protein,ProbeLoc1705060-1705015,SeqLoc1706848-1704885	-1.64296	0.0845001	-1.7953	0.0504729	-1.93497	0.0329041	-2.05678	0.0234003
MSMEG_1617	kumamolisin,ProbeLoc1706891-1706846,SeqLoc1708497-1706845	-1.54549	0.00207577	-1.71996	0.00063371	-2.07605	0.000114535	-2.049	0.000127422
MSMEG_1625	amino acid transporter, putative,ProbeLoc1715921-1715966,SeqLoc1715737-1717305	1.96892	0.00263487	1.70871	0.00829045	1.12207	0.446353	1.13267	0.412006
MSMEG_1632	hypothetical protein,ProbeLoc1725650-1725596,SeqLoc1726479-1725589	-1.77561	0.00774079	-1.69204	0.0115309	-1.61374	0.0173203	-1.85377	0.00549448
MSMEG_1634	probable forkhead-associated protein,ProbeLoc1726791-1726837,SeqLoc1726761-1727360	-1.86776	0.000646929	-1.81979	0.000818588	-1.31691	0.0320815	-1.35739	0.0213675
MSMEG_1640	ATP/GTP-binding protein,ProbeLoc1732736-1732781,SeqLoc1732495-1733076	-1.6367	0.0818207	-1.88709	0.0354185	-1.06805	0.791327	-1.10383	0.69244
MSMEG_1650	methyltransferase type 11,ProbeLoc1744901-1744853,SeqLoc1745582-1744845	2.02729	0.000288002	1.80959	0.000772889	2.08474	0.000230346	1.90265	0.000491653
MSMEG_1652	O-acetylhomoserine sulfhydrylase,ProbeLoc1746797-1746752,SeqLoc1748073-1746742	1.82627	0.0398012	1.50346	0.128796	1.8974	0.031769	1.72017	0.0569466
MSMEG_1655	hydrolase, alpha/beta fold family, putative,ProbeLoc1750899-1750852,SeqLoc1751690-1750851	1.51337	0.126205	1.20009	0.466437	1.98825	0.0249644	1.91214	0.031266
MSMEG_1658	ribonuclease, putative,ProbeLoc1753712-1753770,SeqLoc1753643-1754680	2.39869	0.00126469	2.01447	0.00400497	2.15368	0.00252646	2.56138	0.000853569
MSMEG_1671	succinate dehydrogenase hydrophobic membrane anchor protein SdhD,ProbeLoc1765723-1765678,SeqLoc1766147-1765677	-2.35602	0.00297417	-2.43142	0.00247234	-3.02875	0.000758682	-2.82882	0.00107474
MSMEG_1675	pyrimidine-nucleoside phosphorylase,ProbeLoc1767306-1767351,SeqLoc1767305-1768546	-2.24349	0.00014444	-2.00982	0.00033683	-2.37379	9.70467e-05	-2.33734	0.000107979
MSMEG_1710	ribose transport system permease protein RbsC,ProbeLoc1804624-1804579,SeqLoc1805594-1804521	1.5718	0.0273204	1.59815	0.0237161	1.35379	0.101958	1.40916	0.07123
MSMEG_1717	ISMsm8, transposase,ProbeLoc1814842-1814793,SeqLoc1814966-1813566	-2.05087	0.00577667	-2.09565	0.00500633	-1.82869	0.012832	-2.06599	0.00550089
MSMEG_1736	glycerol-3-phosphate dehydrogenase 2,ProbeLoc1829124-1829172,SeqLoc1829060-1830805	1.77576	0.00154198	1.60488	0.004174	1.87988	0.000925594	2.10372	0.000370453
MSMEG_1741	TetR-family transcriptional regulator,ProbeLoc1834034-1833987,SeqLoc1834660-1833986	1.63864	0.183002	-1.00185	0.995701	2.85721	0.0177118	1.3827	0.362716
MSMEG_1742	oxidoreductase,ProbeLoc1834805-1834850,SeqLoc1834732-1835823	4.30818	0.00278594	2.14485	0.0464101	4.8799	0.00182197	4.16774	0.00313095
MSMEG_1743	Fatty acid desaturase,ProbeLoc1836055-1836103,SeqLoc1835832-1836980	3.90569	0.00341613	2.11034	0.0451745	4.99196	0.00144674	3.81643	0.00372202
MSMEG_1758	hypothetical protein,ProbeLoc1850469-1850420,SeqLoc1850577-1850404	2.2617	0.0156107	2.06416	0.0253649	1.94828	0.0347892	2.90708	0.00455907
MSMEG_1762	piperideine-6-carboxylic acid dehydrogenase,ProbeLoc1853078-1853032,SeqLoc1854547-1852964	-1.86868	0.0107292	-1.8243	0.0127613	-2.09528	0.00488551	-1.91236	0.00910568
MSMEG_1763	leucine-responsive regulatory protein,ProbeLoc1854617-1854662,SeqLoc1854610-1855083	-1.79134	0.00483101	-1.68068	0.00837312	-1.37877	0.0562293	-1.54081	0.0186657
MSMEG_1764	L-lysine-epsilon aminotransferase,ProbeLoc1855235-1855280,SeqLoc1855136-1856500	-6.87699	0.000146326	-5.22873	0.000354916	-8.42271	8.11185e-05	-6.41519	0.000181319
MSMEG_1766	conserved hypothetical protein,ProbeLoc1857182-1857230,SeqLoc1857176-1857421	2.34415	0.00718031	2.51053	0.00495935	3.58969	0.000902479	4.51641	0.000358303
MSMEG_1767	conserved hypothetical protein,ProbeLoc1857438-1857483,SeqLoc1857437-1857826	3.56111	0.0296432	3.06135	0.0469219	4.05475	0.0201934	5.04293	0.0108709
MSMEG_1768	conserved hypothetical protein,ProbeLoc1857859-1857905,SeqLoc1857823-1858440	3.95383	0.0198392	3.24683	0.036127	2.26151	0.113499	3.41067	0.0310316
MSMEG_1769	UsfY protein,ProbeLoc1858495-1858540,SeqLoc1858494-1858793	5.67389	0.00397947	6.27079	0.00300335	3.85122	0.0129635	4.78687	0.00656163
MSMEG_1770	conserved hypothetical protein,ProbeLoc1858927-1858882,SeqLoc1859117-1858875	3.82788	0.00962163	4.17327	0.00721614	6.95394	0.00155737	6.41954	0.00194487
MSMEG_1771	methylase, putative,ProbeLoc1859321-1859367,SeqLoc1859306-1859974	5.84119	0.000222175	5.42576	0.000284185	6.38245	0.000167125	7.02425	0.000124392
MSMEG_1772	conserved hypothetical protein,ProbeLoc1860058-1860103,SeqLoc1859971-1860186	5.80601	0.000104099	5.30933	0.000141519	5.93923	9.65023e-05	7.3999	4.82142e-05
MSMEG_1773	conserved hypothetical protein,ProbeLoc1860381-1860335,SeqLoc1861290-1860268	3.66112	0.00101908	3.1386	0.00200025	4.20926	0.00058016	5.45012	0.000226483
MSMEG_1774	conserved hypothetical protein,ProbeLoc1861608-1861561,SeqLoc1862041-1861547	2.80951	0.00673576	2.46309	0.0125325	4.61359	0.000901914	4.66855	0.000864564
MSMEG_1775	cytochrome P450 monooxygenase,ProbeLoc1862241-1862286,SeqLoc1862204-1863577	2.47699	0.0232965	2.23313	0.0369846	1.81513	0.0960836	2.58984	0.0191852
MSMEG_1777	UsfY protein,ProbeLoc1864711-1864757,SeqLoc1864669-1864974	5.43151	0.000193307	4.59578	0.00035169	6.05843	0.000134139	6.84983	9.09191e-05
MSMEG_1778	conserved hypothetical protein,ProbeLoc1865037-1864992,SeqLoc1865326-1864985	3.60062	9.70145e-05	3.04765	0.000219505	2.97038	0.000251151	3.46219	0.000116557
MSMEG_1779	hypothetical protein,ProbeLoc1865470-1865420,SeqLoc1865714-1865313	3.6671	9.74172e-05	3.02845	0.000247205	3.22052	0.000180764	3.95401	6.97081e-05
MSMEG_1780	hypothetical protein,ProbeLoc1865807-1865762,SeqLoc1866940-1865711	1.68604	0.00725374	1.67093	0.00786653	1.74244	0.00542472	1.71737	0.0061583
MSMEG_1781	hypothetical protein,ProbeLoc1867026-1866977,SeqLoc1867401-1866940	3.79587	0.00687941	2.53098	0.0320201	3.379	0.0104694	4.0375	0.00554584
MSMEG_1782	oxidoreductase, short chain dehydrogenase/reductase family,ProbeLoc1867501-1867451,SeqLoc1868306-1867419	3.40037	0.0373154	2.85451	0.0630732	2.87503	0.0617202	3.66839	0.0298445
MSMEG_1783	hypothetical protein,ProbeLoc1868369-1868322,SeqLoc1868551-1868321	2.18213	0.00306232	2.15095	0.00336448	2.17044	0.00317145	2.62371	0.00100231
MSMEG_1787	RsbW protein,ProbeLoc1869786-1869831,SeqLoc1869761-1870345	3.16185	0.000125925	2.9446	0.00018294	5.4176	1.25121e-05	5.16955	1.48626e-05
MSMEG_1788	conserved hypothetical protein,ProbeLoc1871261-1871306,SeqLoc1871258-1871512	3.15041	0.0552416	3.21997	0.0518863	4.21337	0.0243631	4.0701	0.0268003
MSMEG_1790	conserved hypothetical protein,ProbeLoc1871719-1871768,SeqLoc1871713-1871970	4.58901	0.0115233	4.46715	0.0124656	8.24811	0.00240083	8.86839	0.00201423
MSMEG_1791	UsfY protein,ProbeLoc1872146-1872191,SeqLoc1872145-1872453	2.91772	0.00468523	2.55639	0.0087539	3.21772	0.00302914	3.0967	0.00358401
MSMEG_1792	conserved hypothetical protein,ProbeLoc1872554-1872509,SeqLoc1872858-1872508	4.03356	0.000279819	2.85422	0.00136606	4.0449	0.000276606	5.09964	0.000113186
MSMEG_1793	membrane protein,ProbeLoc1873909-1873864,SeqLoc1874426-1873863	1.53515	0.00594098	1.57128	0.00459938	1.34153	0.0302128	1.49506	0.00802042
MSMEG_1794	dehydrogenase,ProbeLoc1872894-1872952,SeqLoc1872888-1873895	2.48945	0.0211377	2.26127	0.0326107	2.48526	0.0212968	3.54878	0.00485442
MSMEG_1801	hypothetical protein,ProbeLoc1880525-1880570,SeqLoc1880491-1880622	1.77889	0.0247262	1.77837	0.0247757	2.09704	0.00843173	1.93685	0.013996
MSMEG_1802	ChaB protein,ProbeLoc1880763-1880809,SeqLoc1880724-1881143	3.07334	0.00331801	3.12857	0.0030642	5.67004	0.000314232	7.00732	0.000161445
MSMEG_1803	RsbW protein,ProbeLoc1881272-1881317,SeqLoc1881247-1881663	3.03512	0.00235808	2.96067	0.00264948	4.07763	0.000664091	5.50738	0.000220981
MSMEG_1804	RNA polymerase sigma-F factor,ProbeLoc1881820-1881880,SeqLoc1881660-1882412	2.17235	0.0155718	2.16937	0.0156893	2.58894	0.00620451	3.60476	0.00136294
MSMEG_1806	conserved hypothetical protein,ProbeLoc1882454-1882514,SeqLoc1882438-1882986	1.74125	0.0138689	1.57307	0.031445	2.3177	0.00187009	2.70819	0.000747664
MSMEG_1831	Transcription factor WhiB,ProbeLoc1906426-1906475,SeqLoc1906425-1906814	-1.91412	0.0504833	-1.54867	0.153233	1.83767	0.0624472	1.56888	0.143237
MSMEG_1839	alkane 1-monooxygenase,ProbeLoc1914814-1914859,SeqLoc1914807-1916039	1.9642	0.00335999	1.92738	0.00387386	1.8147	0.00619305	1.68658	0.0113287
MSMEG_1840	rubredoxin,ProbeLoc1916064-1916110,SeqLoc1916036-1916209	2.25794	0.0242128	2.46896	0.0158023	1.7879	0.0780687	1.78306	0.079162
MSMEG_1841	rubredoxin,ProbeLoc1916284-1916332,SeqLoc1916206-1916388	1.68327	0.120632	1.75606	0.0981346	2.29863	0.0268942	2.00529	0.0514432
MSMEG_1859	hypothetical protein,ProbeLoc1937088-1937033,SeqLoc1937322-1937032	-3.0154	0.0436152	-3.16018	0.0376094	-2.76033	0.057819	-3.00443	0.0441223
MSMEG_1860	hypothetical protein,ProbeLoc1937403-1937354,SeqLoc1937530-1937342	-4.25425	0.0280528	-4.20716	0.0288957	-3.72706	0.040026	-4.46282	0.024716
MSMEG_1861	hypothetical protein,ProbeLoc1937832-1937785,SeqLoc1938472-1937660	-3.54371	0.0262095	-3.65202	0.0238952	-3.21638	0.0354333	-4.03214	0.0177092
MSMEG_1862	transposase,ProbeLoc1938686-1938631,SeqLoc1939568-1938555	-2.89427	0.00118985	-3.03631	0.000936436	-2.62302	0.00199446	-3.06367	0.000896106
MSMEG_1867	transposase,ProbeLoc1943103-1943058,SeqLoc1943334-1943053	-2.28716	0.000145906	-3.2122	1.86002e-05	-1.68362	0.00193107	-1.96637	0.000465742
MSMEG_1868	hypothetical protein,ProbeLoc1943639-1943585,SeqLoc1943838-1943545	-2.62754	0.0438464	-2.53887	0.0496624	-2.93576	0.029477	-2.67302	0.041211
MSMEG_1871	conserved hypothetical protein,ProbeLoc1948581-1948533,SeqLoc1948774-1948496	-1.5081	0.0133086	-1.60673	0.00694966	-1.25049	0.111316	-1.24032	0.122485
MSMEG_1884	conserved hypothetical protein,ProbeLoc1963440-1963488,SeqLoc1963433-1963930	1.91784	0.00780272	1.69359	0.0197333	1.7353	0.0163555	2.09933	0.00418092
MSMEG_1886	Fatty acid desaturase,ProbeLoc1965249-1965305,SeqLoc1965203-1966459	1.84332	0.00386336	1.62452	0.0115056	1.4547	0.0330413	1.83514	0.00400594
MSMEG_1914	RNA polymerase sigma-70 factor, family,ProbeLoc1997060-1997108,SeqLoc1997014-1997673	-1.61765	0.0839053	-1.78702	0.0461433	-1.63162	0.0796586	-1.66121	0.0714726
MSMEG_1928	regulatory protein,ProbeLoc2006133-2006180,SeqLoc2006011-2006712	-1.65129	0.00119508	-1.54137	0.0026031	-1.55838	0.00228741	-1.61591	0.00151402
MSMEG_1934	ATP-binding protein,ProbeLoc2011609-2011654,SeqLoc2011602-2011841	-1.50187	0.163399	-1.23311	0.446242	1.47918	0.177385	1.10647	0.707898
MSMEG_1935	TetR-family transcriptional regulator,ProbeLoc2011896-2011851,SeqLoc2012509-2011850	-2.85419	0.000698223	-3.39737	0.000293341	-2.93172	0.000606812	-3.3638	0.000307373
MSMEG_1945	ion channel membrane protein,ProbeLoc2025007-2025056,SeqLoc2025002-2026096	-1.56513	0.0325577	-1.55372	0.0346096	-1.30724	0.151732	-1.37359	0.099184
MSMEG_1950	conserved hypothetical protein,ProbeLoc2027849-2027895,SeqLoc2027837-2028406	4.03345	0.000415196	4.0829	0.000395212	4.08138	0.000395807	4.79743	0.000212043
MSMEG_1951	conserved domain protein,ProbeLoc2028731-2028777,SeqLoc2028409-2029071	6.08359	0.00424414	5.40858	0.00588916	4.87595	0.00794003	7.17595	0.00273321
MSMEG_1979	antibiotic biosynthesis monooxygenase,ProbeLoc2061542-2061593,SeqLoc2061539-2061880	-1.51196	0.0107728	-1.26606	0.0855666	-1.15446	0.259438	-1.04505	0.716462
MSMEG_1985	transcriptional regulator, LysR family,ProbeLoc2067777-2067823,SeqLoc2067763-2068695	-1.79803	0.00469945	-1.84949	0.00372559	-1.87269	0.00336885	-1.9467	0.00248232
MSMEG_1999	hypothetical protein,ProbeLoc2081309-2081249,SeqLoc2081378-2081235	-6.39034	0.0412417	-6.07605	0.0454264	-5.07232	0.0644074	-4.99502	0.0663603
MSMEG_2035	amine oxidase [flavin-containing] B,ProbeLoc2113933-2113882,SeqLoc2115026-2113659	1.56237	0.0276829	1.4014	0.0726012	1.50381	0.0386498	1.60056	0.0225005
MSMEG_2054	NADH dehydrogenase subunit j,ProbeLoc2133205-2133158,SeqLoc2133874-2133116	2.11204	0.000569034	2.03221	0.000763542	1.41039	0.0249158	1.74188	0.00281557
MSMEG_2079	alcohol dehydrogenase,ProbeLoc2156600-2156555,SeqLoc2157543-2156545	1.87778	0.0224508	1.56499	0.074562	2.30569	0.00651928	2.5043	0.00412768
MSMEG_2080	putative acyl-CoA dehydrogenase,ProbeLoc2157749-2157704,SeqLoc2158853-2157633	3.05114	0.00458531	2.69075	0.00810818	3.16986	0.0038832	4.47565	0.000989732
MSMEG_2081	putative acyl-CoA dehydrogenase,ProbeLoc2158938-2158890,SeqLoc2160217-2158889	2.92277	0.00516356	2.19566	0.0206726	3.31932	0.00295791	4.17118	0.00118512
MSMEG_2082	hypothetical protein,ProbeLoc2160248-2160294,SeqLoc2160227-2160346	2.51994	5.81593e-05	2.07058	0.000237298	3.87916	5.64042e-06	3.90754	5.45657e-06
MSMEG_2112	secreted protein,ProbeLoc2189274-2189326,SeqLoc2189268-2189852	4.28429	5.59483e-05	3.82578	9.0643e-05	5.36707	2.34701e-05	6.13088	1.47498e-05
MSMEG_2161	FadD9 protein,ProbeLoc2234028-2234073,SeqLoc2234027-2237583	1.54968	0.0328597	1.38765	0.0858157	1.10749	0.548773	1.21028	0.278985
MSMEG_2174	superfamily I DNA or RNA helicase,ProbeLoc2250884-2250929,SeqLoc2250877-2253087	-1.67728	0.0018417	-1.58133	0.00343119	-1.09909	0.384258	-1.31704	0.0325445
MSMEG_2176	conserved hypothetical protein,ProbeLoc2253154-2253208,SeqLoc2253121-2253447	-1.97692	0.00100134	-1.82625	0.00193963	-1.06923	0.592799	-1.35242	0.0420096
MSMEG_2194	MerR-family transcriptional regulator,ProbeLoc2271814-2271859,SeqLoc2271642-2272415	-1.58563	0.0032315	-1.24607	0.0686757	-1.12064	0.298068	-1.22143	0.0910319
MSMEG_2196	sensory box/response regulator,ProbeLoc2275298-2275250,SeqLoc2276997-2275150	-1.53485	0.0677163	-1.62533	0.0447901	-1.4429	0.106167	-1.54195	0.0654847
MSMEG_2199	conserved hypothetical protein,ProbeLoc2279264-2279219,SeqLoc2279959-2279195	2.08045	0.0075675	1.71805	0.0276016	-1.13073	0.54107	1.26906	0.254586
MSMEG_2205	putative acyl-CoA dehydrogenase,ProbeLoc2285242-2285196,SeqLoc2286337-2285144	-1.86095	0.000862366	-1.51876	0.0066073	-1.32188	0.0361873	-1.22629	0.0984983
MSMEG_2258	conserved hypothetical protein,ProbeLoc2340609-2340550,SeqLoc2340752-2340549	1.94787	0.00666025	1.87313	0.00882619	-1.00974	0.955916	1.38179	0.10071
MSMEG_2261	hypothetical protein,ProbeLoc2344468-2344515,SeqLoc2344455-2345024	-2.83984	8.28291e-05	-3.01213	5.9719e-05	-3.02641	5.82097e-05	-2.26168	0.000347467
MSMEG_2268	conserved hypothetical protein,ProbeLoc2350106-2350151,SeqLoc2350076-2350963	-1.52688	0.00223584	-1.56732	0.00163268	-1.64526	0.000939987	-1.63192	0.00102839
MSMEG_2278	membrane-bound oxidoreductase,ProbeLoc2360800-2360755,SeqLoc2362238-2360646	1.78722	0.00555158	1.61989	0.0130168	2.15985	0.0013135	1.70575	0.00824252
MSMEG_2343	methylesterase,ProbeLoc2422882-2422827,SeqLoc2423842-2422826	1.82992	0.0331032	1.56089	0.0900546	1.49748	0.117248	1.77453	0.040044
MSMEG_2344	dehydrogenase,ProbeLoc2423942-2423897,SeqLoc2425356-2423839	2.77443	0.000245923	2.44044	0.000528312	1.78835	0.00504811	2.80826	0.000229715
MSMEG_2345	lycopene cyclase,ProbeLoc2425411-2425366,SeqLoc2426033-2425365	1.6773	0.118985	1.32435	0.363667	1.54564	0.177454	2.44759	0.0191459
MSMEG_2346	phytoene synthase,ProbeLoc2426079-2426031,SeqLoc2426977-2426030	3.32175	0.00593124	2.75046	0.0129793	2.16239	0.0383557	3.18675	0.0070083
MSMEG_2347	phytoene dehydrogenase,ProbeLoc2427204-2427159,SeqLoc2428527-2426974	2.77251	0.00368607	2.42467	0.00729508	2.17383	0.0132236	3.3282	0.00157537
MSMEG_2376	conserved hypothetical protein,ProbeLoc2458551-2458491,SeqLoc2458879-2458418	2.91561	0.00485417	2.92613	0.00477518	4.15157	0.00111253	4.62442	0.000745959
MSMEG_2415	hemerythrin HHE cation binding region,ProbeLoc2497668-2497728,SeqLoc2497580-2498158	4.98325	0.000144024	3.96511	0.000349929	6.72992	5.20834e-05	7.29622	4.0587e-05
MSMEG_2416	conserved hypothetical protein,ProbeLoc2498289-2498334,SeqLoc2498281-2499018	2.94308	0.00544892	2.51662	0.0112723	3.645	0.00220009	4.51754	0.000970596
MSMEG_2421	conserved hypothetical protein,ProbeLoc2502169-2502214,SeqLoc2502168-2502587	-2.07415	0.000269066	-1.81561	0.000836677	-1.60121	0.00293395	-1.78588	0.000975692
MSMEG_2422	acylphosphatase,ProbeLoc2502618-2502663,SeqLoc2502584-2502880	-2.06815	0.0013314	-1.7756	0.0044779	-1.58095	0.0128082	-1.79466	0.00408879
MSMEG_2426	nitrogen regulatory protein P-II,ProbeLoc2509669-2509728,SeqLoc2509665-2510003	-2.84909	0.0467153	-3.43472	0.0255189	-4.13949	0.0142975	-3.18991	0.0323309
MSMEG_2453	transcriptional regulator, GntR family,ProbeLoc2534465-2534510,SeqLoc2534312-2535046	-2.91959	0.000700967	-2.70236	0.00105731	-3.1148	0.000505242	-3.07525	0.000538363
MSMEG_2456	5,10-methylenetetrahydromethanopterin reductase,ProbeLoc2536200-2536245,SeqLoc2536199-2537197	-3.28165	0.000967674	-3.44568	0.000776035	-4.70365	0.000217859	-4.23426	0.000326486
MSMEG_2457	hypothetical protein,ProbeLoc2537191-2537238,SeqLoc2537190-2537507	-1.9556	0.00147357	-1.70271	0.00481102	-2.08534	0.000898781	-1.96492	0.00141903
MSMEG_2458	hypothetical protein,ProbeLoc2537618-2537665,SeqLoc2537542-2538522	-2.33512	0.0005522	-2.48098	0.000374062	-3.22632	8.53424e-05	-3.2153	8.68365e-05
MSMEG_2459	transporter ATPase,ProbeLoc2538557-2538606,SeqLoc2538553-2539353	-1.96244	0.000580975	-2.08657	0.000355416	-2.83472	4.60464e-05	-2.70945	6.00679e-05
MSMEG_2461	transporter permease 2, putative,ProbeLoc2540196-2540241,SeqLoc2540195-2540983	-1.69447	0.207325	-1.8233	0.158219	-2.55985	0.0442151	-2.54565	0.045138
MSMEG_2486	major facilitator superfamily,ProbeLoc2568874-2568921,SeqLoc2568753-2570159	1.58698	0.00112351	1.57892	0.00119289	1.65821	0.000682879	1.62299	0.000867549
MSMEG_2527	hypothetical protein,ProbeLoc2614920-2614967,SeqLoc2614912-2615016	-3.41406	0.000861331	-3.47221	0.000798998	-6.79178	6.66011e-05	-8.22131	3.76569e-05
MSMEG_2542	integral membrane protein DUF6,ProbeLoc2627230-2627184,SeqLoc2628050-2627136	-1.51546	0.0337822	-1.55413	0.0270267	-2.66902	0.000559821	-2.62197	0.00062
MSMEG_2544	transcriptional regulator, LysR family,ProbeLoc2628225-2628270,SeqLoc2628197-2629090	1.66787	0.00146391	1.57941	0.00263973	1.65192	0.00161924	1.54567	0.00337586
MSMEG_2553	transcriptional regulator, TetR family protein,ProbeLoc2637347-2637302,SeqLoc2637849-2637301	-1.74847	0.0256711	-1.79606	0.0212969	-1.22905	0.323722	-1.42641	0.112311
MSMEG_2585	conserved hypothetical protein,ProbeLoc2667791-2667837,SeqLoc2667790-2668377	-1.59718	0.0103047	-1.78848	0.00368198	-1.50434	0.01861	-1.83146	0.00300941
MSMEG_2592	conserved hypothetical protein,ProbeLoc2673319-2673364,SeqLoc2673315-2673878	1.55508	0.0627437	1.61354	0.0481483	1.89467	0.0158737	1.85495	0.0182848
MSMEG_2593	gnat-family acetyltransferase,ProbeLoc2674049-2674004,SeqLoc2675709-2673880	3.26405	0.00173318	2.94187	0.00279445	3.43011	0.00139318	3.90316	0.000810975
MSMEG_2606	ArsR-family transcriptional regulator,ProbeLoc2687565-2687610,SeqLoc2687544-2687846	-2.59731	0.0315393	-2.64219	0.0294858	-1.92954	0.104733	-2.3155	0.0498649
MSMEG_2608	cobalt transport protein CbiM,ProbeLoc2688812-2688863,SeqLoc2688610-2688948	2.73092	0.0011948	2.31547	0.00305957	1.92991	0.00991116	1.86645	0.0125043
MSMEG_2655	LppU protein,ProbeLoc2735261-2735306,SeqLoc2735260-2735667	-1.89062	0.000512677	-1.69962	0.0013996	-1.37335	0.0166915	-1.43593	0.00938595
MSMEG_2661	domain of unknown function (306) family,ProbeLoc2742386-2742341,SeqLoc2743065-2742304	-1.60837	0.00975719	-1.634	0.00840225	-1.3109	0.0806617	-1.30124	0.0874168
MSMEG_2675	ISMsm8, transposase,ProbeLoc2753166-2753214,SeqLoc2751938-2753338	-2.04822	0.000358301	-2.238	0.000183121	-1.8259	0.000950113	-2.02812	0.00038766
MSMEG_2694	transcriptional regulator, XRE family,ProbeLoc2770098-2770143,SeqLoc2770097-2770435	-2.20142	0.0117511	-2.29879	0.00924573	-1.64489	0.067202	-1.98673	0.0212051
MSMEG_2701	hypothetical protein,ProbeLoc2774679-2774725,SeqLoc2774673-2774876	-1.82676	0.0278445	-1.72094	0.0409695	-1.20834	0.405267	-1.62615	0.0595311
MSMEG_2713	peptidase M52, hydrogen uptake protein,ProbeLoc2783862-2783816,SeqLoc2784265-2783783	2.46756	0.000496433	2.64612	0.000325364	1.90845	0.00299844	2.21886	0.000992921
MSMEG_2727	glutamate binding protein,ProbeLoc2795666-2795606,SeqLoc2796421-2795600	-1.63998	0.00197279	-1.71026	0.00128069	-2.10759	0.000202734	-1.89035	0.000499512
MSMEG_2736	GTP-binding protein,ProbeLoc2804421-2804466,SeqLoc2804420-2805832	-1.56523	0.00804948	-1.70566	0.00344738	-2.38194	0.00024563	-2.44871	0.000204876
MSMEG_2737	ppe family protein,ProbeLoc2805905-2805858,SeqLoc2807556-2805853	1.99977	0.000379658	1.56188	0.00402936	1.31289	0.0345778	1.53212	0.00500386
MSMEG_2745	hydrolase,ProbeLoc2815593-2815548,SeqLoc2816577-2815547	-1.53487	0.00302418	-1.74027	0.000772423	-1.39106	0.0105577	-1.55841	0.00252985
MSMEG_2750	iron-dependent repressor IdeR,ProbeLoc2821399-2821345,SeqLoc2822036-2821344	1.67802	0.000984024	1.64715	0.00119965	1.92892	0.000258024	1.93414	0.000251991
MSMEG_2751	hypothetical protein,ProbeLoc2822167-2822122,SeqLoc2822265-2822116	2.42581	0.00962406	1.37928	0.230525	2.00564	0.0266618	2.38767	0.0104408
MSMEG_2752	sigma factor SigB,ProbeLoc2822316-2822270,SeqLoc2823224-2822265	1.88326	0.000263247	1.54523	0.00207567	2.42389	3.62588e-05	2.43133	3.55108e-05
MSMEG_2768	OB-fold nucleic acid binding domain protein,ProbeLoc2833410-2833464,SeqLoc2833409-2833780	-2.10063	0.0671979	-1.97336	0.0874218	-1.05255	0.883836	-1.42674	0.329724
MSMEG_2769	TrkB protein,ProbeLoc2834563-2834518,SeqLoc2835185-2834517	-1.99594	0.00484122	-2.02525	0.00437048	-1.75569	0.0125448	-1.94566	0.00580731
MSMEG_2770	probable conserved integral membrane alanine and leucine rich protein,ProbeLoc2833960-2834006,SeqLoc2833777-2834520	-1.63036	0.0489441	-1.84878	0.0208215	-1.08803	0.688816	-1.42364	0.126942
MSMEG_2771	TrkA protein,ProbeLoc2835397-2835352,SeqLoc2835897-2835223	-1.70454	0.00178212	-1.89676	0.000662461	-1.51115	0.00643933	-1.57201	0.00413555
MSMEG_2773	hypothetical RNA methyltransferase /cg2084,ProbeLoc2838040-2838086,SeqLoc2837995-2839188	-1.60527	0.00316255	-1.60769	0.0031122	1.00441	0.967187	-1.04304	0.695216
MSMEG_2788	ATP/GTP-binding integral membrane protein,ProbeLoc2854546-2854591,SeqLoc2854529-2855566	-1.59586	0.0313673	-1.54717	0.0403293	-1.51013	0.0492019	-1.54299	0.0412325
MSMEG_2816	conserved hypothetical protein,ProbeLoc2879150-2879196,SeqLoc2879010-2880211	-1.89148	0.0540492	-1.69568	0.0957923	-1.77467	0.0754213	-1.99892	0.0406168
MSMEG_2837	nitrate reductase NarB,ProbeLoc2896457-2896505,SeqLoc2896046-2898433	1.58317	0.012402	1.41115	0.0392313	1.39254	0.0450731	1.4012	0.0422382
MSMEG_2902	hydrolase, putative,ProbeLoc2964492-2964537,SeqLoc2964456-2965199	-1.58994	0.00615863	-1.43856	0.0182385	-1.0338	0.782248	-1.1294	0.329686
MSMEG_2913	hydrolase,ProbeLoc2977316-2977271,SeqLoc2978126-2977263	1.95604	0.00201626	1.71136	0.00613115	1.81291	0.00372767	2.45161	0.000413506
MSMEG_2924	permease binding-protein component,ProbeLoc2987330-2987270,SeqLoc2988118-2987165	2.71252	0.000209778	2.23045	0.000723641	2.89363	0.000145514	2.34677	0.000513709
MSMEG_2925	permease membrane component,ProbeLoc2988278-2988233,SeqLoc2988897-2988115	2.50939	0.012403	2.13291	0.0276745	2.78175	0.00767158	2.56163	0.0112464
MSMEG_2926	glycine betaine/carnitine/choline transport ATP-binding protein opuCA,ProbeLoc2989003-2988958,SeqLoc2990078-2988894	2.55686	0.00247512	2.49983	0.00280409	2.53663	0.00258573	2.60026	0.00225784
MSMEG_2927	ABC transporter, permease protein OpuCB,ProbeLoc2990155-2990108,SeqLoc2990718-2990071	1.75161	0.108498	1.82702	0.0889057	2.42009	0.024164	2.49908	0.0209438
MSMEG_2937	pyridoxine biosynthesis protein,ProbeLoc2999714-2999759,SeqLoc2999713-3000624	-1.59296	0.00826129	-1.64266	0.00612052	-1.40592	0.0307666	-1.53415	0.0120834
MSMEG_2940	conserved hypothetical protein,ProbeLoc3002254-3002300,SeqLoc3002244-3002999	1.60634	0.0496073	1.37037	0.15608	2.40734	0.00361596	2.50405	0.00289758
MSMEG_2955	conserved hypothetical protein,ProbeLoc3015288-3015337,SeqLoc3015273-3015719	-1.85308	0.0053263	-1.58035	0.020234	-2.2883	0.00117646	-1.85229	0.00534416
MSMEG_2958	conserved hypothetical protein,ProbeLoc3020305-3020352,SeqLoc3020304-3021023	3.83506	0.000356061	3.20081	0.000800151	3.02188	0.00105597	4.36393	0.000210105
MSMEG_2982	putative periplasmic binding protein,ProbeLoc3046997-3046948,SeqLoc3048207-3046939	-2.29241	0.00075237	-2.18379	0.00104693	-1.85171	0.00362031	-1.94266	0.00247387
MSMEG_2983	conserved hypothetical protein,ProbeLoc3048450-3048504,SeqLoc3048445-3048876	1.87901	0.000898103	2.07812	0.000392904	3.22658	2.4413e-05	2.4701	0.000115066
MSMEG_3004	conserved hypothetical protein TIGR00026,ProbeLoc3071979-3072027,SeqLoc3071978-3072433	1.94417	0.00166462	1.56545	0.0114607	3.46736	4.67522e-05	2.49824	0.000283215
MSMEG_3015	conserved hypothetical protein,ProbeLoc3083963-3083918,SeqLoc3084628-3083882	-2.43108	0.00020573	-2.31156	0.000288209	-1.73315	0.00286012	-2.00768	0.000812416
MSMEG_3019	conserved hypothetical protein,ProbeLoc3091722-3091769,SeqLoc3091715-3092743	-1.6861	0.0271889	-1.88055	0.0124083	-1.45693	0.0827941	-1.60654	0.0390581
MSMEG_3022	transglycosylase associated protein,ProbeLoc3095281-3095236,SeqLoc3095540-3095235	11.7524	3.4839e-05	7.85171	0.000101423	10.3656	4.77366e-05	9.86172	5.43201e-05
MSMEG_3058	lipoprotein, nlpa family,ProbeLoc3130871-3130917,SeqLoc3130870-3131709	-1.63466	0.0148046	-2.24036	0.00132755	-1.90814	0.0041742	-2.54572	0.000593265
MSMEG_3075	acetyltransferase, GNAT family,ProbeLoc3147783-3147738,SeqLoc3148219-3147737	1.59945	0.0146204	1.40303	0.0512369	1.48589	0.0292055	1.72508	0.0074867
MSMEG_3082	soul heme-binding protein,ProbeLoc3155459-3155512,SeqLoc3155445-3155837	2.60833	0.000753843	2.74649	0.000563183	4.77351	4.42506e-05	5.46666	2.6776e-05
MSMEG_3083	nucleoside-diphosphate sugar epimerase,ProbeLoc3156024-3156070,SeqLoc3155827-3157173	2.31933	0.00137791	2.1782	0.00207614	3.05913	0.000283251	3.42349	0.00016253
MSMEG_3140	ABC transporter ATP-binding protein, possibly in EF-3 subfamily,ProbeLoc3213375-3213420,SeqLoc3213101-3214729	-1.63255	0.00637406	-1.71164	0.00407561	-1.61698	0.00699762	-1.74503	0.00341693
MSMEG_3141	conserved domain protein,ProbeLoc3214860-3214908,SeqLoc3214859-3215056	3.06911	0.0316552	3.32915	0.024164	4.76518	0.00784798	4.6944	0.00820613
MSMEG_3142	HTH-type transcriptional repressor AcnR,ProbeLoc3215149-3215104,SeqLoc3215708-3215094	1.75351	0.0404128	1.75496	0.0402014	2.31262	0.00774152	2.21473	0.00987059
MSMEG_3185	putative maltooligosyl trehalose synthase,ProbeLoc3261600-3261542,SeqLoc3263795-3261518	1.88824	0.000829178	1.68904	0.00232408	1.95344	0.000621661	2.49034	0.000104825
MSMEG_3193	transcriptional regulator, TetR family,ProbeLoc3272819-3272774,SeqLoc3273387-3272770	1.62029	0.00313111	1.45251	0.0106914	2.63165	6.39806e-05	2.16081	0.000244067
MSMEG_3196	conserved hypothetical protein,ProbeLoc3274878-3274938,SeqLoc3274778-3275455	1.83859	0.0175581	1.76671	0.0231477	2.80942	0.00138189	2.28596	0.00434813
MSMEG_3228	acyl-CoA thioesterase II,ProbeLoc3310258-3310318,SeqLoc3310245-3311108	-1.63645	0.00196084	-1.62576	0.00210301	-1.78389	0.000823778	-1.66122	0.00167398
MSMEG_3247	branched-chain amino acid ABC transporter substrate-binding protein,ProbeLoc3329761-3329806,SeqLoc3329756-3330919	-1.89247	0.000510778	-2.22269	0.000140248	-2.1676	0.000169041	-1.99054	0.000331646
MSMEG_3248	ABC transporter branched chain amino acid transport permease,ProbeLoc3330999-3331056,SeqLoc3330998-3332035	-1.92238	0.00474845	-2.28069	0.0014445	-2.44781	0.000925923	-2.43143	0.000964814
MSMEG_3249	branched-chain amino acid ABC transporter, permease protein,ProbeLoc3332054-3332099,SeqLoc3332032-3333246	-1.92572	0.00960652	-2.37937	0.00246678	-2.24409	0.00352024	-2.25631	0.00340386
MSMEG_3250	ABC transporter, ATP-binding protein,ProbeLoc3333244-3333289,SeqLoc3333243-3334097	-2.00355	0.0222446	-2.16048	0.0144957	-2.09629	0.0171726	-2.04036	0.0200321
MSMEG_3251	branched-chain amino acid ABC transporter ATP-binding protein,ProbeLoc3334275-3334322,SeqLoc3334081-3334827	-1.7527	0.0269954	-1.8431	0.0191551	-1.81046	0.0216168	-1.75707	0.0265349
MSMEG_3252	membrane protein,ProbeLoc3334956-3335016,SeqLoc3334948-3335274	-2.0823	0.00196094	-2.22834	0.00122596	-1.8453	0.00487786	-1.85978	0.00458468
MSMEG_3254	RDD family, putative,ProbeLoc3336409-3336364,SeqLoc3336767-3336282	5.30125	0.00123431	4.48462	0.00216045	3.91281	0.0035163	5.49124	0.00110257
MSMEG_3255	DoxX subfamily, putative,ProbeLoc3336833-3336788,SeqLoc3337652-3336777	4.22644	0.00884213	3.56427	0.0154234	3.61957	0.0146497	5.57049	0.00382067
MSMEG_3265	arabitol-phosphate dehydrogenase,ProbeLoc3346025-3346071,SeqLoc3346024-3347112	1.52773	0.00395054	1.64935	0.00168354	1.33324	0.0226691	1.36694	0.0160917
MSMEG_3266	maltose/maltodextrin-binding protein,ProbeLoc3347377-3347422,SeqLoc3347124-3348557	1.62657	0.00293652	1.45483	0.0102723	1.02569	0.815119	1.38981	0.0180418
MSMEG_3267	transporter,ProbeLoc3348717-3348763,SeqLoc3348569-3349522	2.82108	0.000147896	2.74077	0.000174429	1.19901	0.20685	1.92677	0.00191154
MSMEG_3268	ABC transporter, permease protein,ProbeLoc3349526-3349574,SeqLoc3349525-3350397	1.56299	0.0122988	1.7316	0.00470689	1.25314	0.128346	1.3431	0.0599805
MSMEG_3273	glutamyl aminopeptidase, M42 family,ProbeLoc3354893-3354938,SeqLoc3354888-3355973	1.68176	0.0300431	1.63062	0.0377009	1.95449	0.0104735	2.16878	0.00534241
MSMEG_3289	gp61 protein,ProbeLoc3369756-3369801,SeqLoc3369713-3370798	2.99911	0.00354757	3.1579	0.00281229	5.02001	0.000452246	5.77278	0.000281796
MSMEG_3297	transcriptional regulator, CadC,ProbeLoc3376328-3376378,SeqLoc3376204-3377424	-1.8964	0.0164742	-2.22854	0.00598034	-1.19766	0.395606	-1.68071	0.0374201
MSMEG_3301	conserved hypothetical protein,ProbeLoc3380304-3380353,SeqLoc3380231-3381091	-1.50329	0.00940165	-1.57697	0.00559116	-1.37865	0.0258332	-1.45277	0.0138671
MSMEG_3304	succinate semialdehyde dehydrogenase,ProbeLoc3383598-3383648,SeqLoc3383593-3384945	2.534	0.0156953	2.07991	0.0399553	1.75173	0.0935231	2.66321	0.0125343
MSMEG_3310	integral membrane protein,ProbeLoc3390045-3390097,SeqLoc3390024-3390854	1.84444	0.0405119	1.71761	0.0615435	2.10264	0.0192376	2.65473	0.00568037
MSMEG_3320	LysR-family transcriptional regulator,ProbeLoc3399424-3399364,SeqLoc3400114-3399213	-2.16384	0.0232026	-1.92155	0.0433831	1.08813	0.755396	-1.02066	0.939661
MSMEG_3337	hypothetical protein,ProbeLoc3414203-3414152,SeqLoc3414412-3414146	-1.96524	0.0311934	-1.76777	0.0568417	-1.4661	0.167056	-1.82609	0.0472065
MSMEG_3342	hypothetical protein,ProbeLoc3418998-3419045,SeqLoc3418987-3419235	-1.70404	0.00223273	-1.46332	0.0113662	-1.53212	0.00674212	-1.55991	0.00553739
MSMEG_3344	hypothetical protein,ProbeLoc3420527-3420481,SeqLoc3421532-3420444	-2.37448	0.054283	-2.57203	0.0400474	-2.19887	0.0729466	-2.32152	0.0591872
MSMEG_3359	cis-3-chloroacrylic acid dehalogenase, putative,ProbeLoc3433626-3433685,SeqLoc3433116-3433571	-2.154	0.0121915	-1.98772	0.019516	-1.35904	0.212542	-1.7331	0.0453516
MSMEG_3360	transcriptional regulator, putative,ProbeLoc3433781-3433722,SeqLoc3434278-3433691	-2.0531	0.0685765	-2.29263	0.0427747	-1.77598	0.128205	-2.27913	0.0438595
MSMEG_3377	hypothetical protein,ProbeLoc3448806-3448752,SeqLoc3449362-3448679	-2.72864	0.00104337	-2.62635	0.00128685	-1.55542	0.0441419	-2.16923	0.00403239
MSMEG_3380	pyridoxamine 5-phosphate oxidase-related, FMN-binding,ProbeLoc3452253-3452298,SeqLoc3452237-3452626	-1.66504	0.00587626	-1.69847	0.00488457	-1.78174	0.00317829	-2.06052	0.000974688
MSMEG_3385	hypothetical protein,ProbeLoc3455080-3455035,SeqLoc3455480-3454995	-2.50779	0.000114177	-2.37328	0.000164106	-3.05411	3.58191e-05	-3.16902	2.94218e-05
MSMEG_3403	formamidase,ProbeLoc3476088-3476133,SeqLoc3476015-3477016	-1.86694	0.0223382	-1.70427	0.0406115	-2.6212	0.00307141	-2.3103	0.00613226
MSMEG_3416	protein of unknown function DUF6, transmembrane, putative,ProbeLoc3487891-3487939,SeqLoc3487878-3488744	1.60463	0.026663	1.56154	0.0333994	1.64533	0.0217354	1.44947	0.0627457
MSMEG_3417	conserved hypothetical protein,ProbeLoc3488815-3488770,SeqLoc3489272-3488769	3.86544	0.000460502	3.83498	0.000475993	5.26779	0.000140498	6.46132	7.07963e-05
MSMEG_3418	conserved hypothetical protein,ProbeLoc3489431-3489383,SeqLoc3489784-3489356	4.92616	0.000474328	4.95981	0.00046307	4.89417	0.000485393	6.20585	0.00021896
MSMEG_3419	hypothetical protein,ProbeLoc3489956-3489911,SeqLoc3490839-3489877	5.66313	0.00939887	4.8798	0.0139945	5.33503	0.0110053	7.78029	0.00422856
MSMEG_3420	gluconate 5-dehydrogenase,ProbeLoc3491370-3491325,SeqLoc3491967-3491197	1.71252	0.00126986	1.67915	0.00154983	1.69202	0.00143369	1.44449	0.00855472
MSMEG_3421	inner membrane metabolite transport protein YdfJ,ProbeLoc3492121-3492072,SeqLoc3493388-3491964	1.89905	0.000760442	1.81826	0.00111634	1.5622	0.00504971	1.5808	0.00444288
MSMEG_3422	D-isomer specific 2-hydroxyacid dehydrogenase, NAD-binding,ProbeLoc3493682-3493727,SeqLoc3493671-3494702	1.81066	0.0101327	1.58032	0.0299295	1.66318	0.0197022	1.6925	0.0171288
MSMEG_3435	conserved hypothetical protein,ProbeLoc3506272-3506317,SeqLoc3506198-3506590	1.80211	0.00328862	1.45561	0.0251368	2.09358	0.000998677	1.77895	0.00367643
MSMEG_3436	conserved hypothetical protein,ProbeLoc3506626-3506686,SeqLoc3506616-3507194	1.62511	0.00260578	1.18863	0.136764	1.63718	0.00241057	1.41152	0.0133266
MSMEG_3437	putative esterase family,ProbeLoc3507297-3507251,SeqLoc3508558-3507206	1.67393	0.00134325	1.50145	0.00454821	1.87927	0.000439561	1.84769	0.000512448
MSMEG_3438	hypothetical protein,ProbeLoc3508936-3508891,SeqLoc3509057-3508887	3.90185	0.000426768	3.98909	0.000389521	3.72806	0.000517051	3.75532	0.000501254
MSMEG_3439	hypothetical protein,ProbeLoc3508908-3508963,SeqLoc3508893-3509048	5.63185	1.44958e-05	4.32835	3.95373e-05	6.03443	1.14043e-05	6.26349	1.00552e-05
MSMEG_3443	hypothetical protein,ProbeLoc3512261-3512306,SeqLoc3512255-3512413	1.86708	0.00301029	1.72249	0.00595428	3.09508	0.000112318	3.21666	9.21221e-05
MSMEG_3462	oxidoreductase,ProbeLoc3529332-3529392,SeqLoc3529328-3529993	2.76951	0.0170545	2.41073	0.0305872	1.87348	0.0929394	2.63201	0.0210701
MSMEG_3463	putative esterase,ProbeLoc3530049-3530004,SeqLoc3530907-3529999	2.25549	0.00519221	1.85661	0.0178568	1.27976	0.250665	1.63597	0.0429922
MSMEG_3464	alcohol dehydrogenase,ProbeLoc3531082-3531035,SeqLoc3532043-3531027	1.65444	0.0103558	1.43481	0.039769	1.19729	0.24337	1.40032	0.0506771
MSMEG_3471	GTP cyclohydrolase,ProbeLoc3538042-3538087,SeqLoc3537873-3539153	-1.60712	0.151456	-1.77972	0.0922813	-2.36079	0.0238921	-2.7065	0.0129123
MSMEG_3483	mosc domain protein,ProbeLoc3548529-3548574,SeqLoc3548528-3549193	-1.82913	0.0025891	-1.7942	0.00305565	-1.97969	0.0013567	-2.06923	0.000966226
MSMEG_3489	conserved hypothetical protein, putative,ProbeLoc3553750-3553705,SeqLoc3554375-3553689	-1.75983	0.0502488	-1.88967	0.0329691	-1.19828	0.468185	-1.35609	0.239074
MSMEG_3496	MmpL4 protein,ProbeLoc3559840-3559888,SeqLoc3559593-3562502	-1.8145	0.0284331	-2.03264	0.0139522	-1.57051	0.073764	-1.98748	0.0160116
MSMEG_3536	sugar transport protein,ProbeLoc3598193-3598251,SeqLoc3598192-3600066	2.60904	0.00147077	2.23833	0.00362081	2.342	0.0027458	2.89066	0.000848731
MSMEG_3538	cyclopropane-fatty-acyl-phospholipid synthase 1,ProbeLoc3600429-3600380,SeqLoc3601186-3600326	-1.85767	0.0264324	-1.65938	0.0545494	-1.38875	0.175338	-1.65776	0.0548999
MSMEG_3540	conserved hypothetical protein,ProbeLoc3601409-3601458,SeqLoc3601386-3601607	1.56665	0.00254721	1.59757	0.00204239	1.42585	0.00806725	1.4412	0.00702152
MSMEG_3541	cytochrome C biogenesis protein transmembrane region,ProbeLoc3602014-3601955,SeqLoc3602810-3601917	2.01477	0.00809201	2.02283	0.00788167	1.86577	0.0136232	2.4725	0.00229377
MSMEG_3542	conserved hypothetical protein,ProbeLoc3601635-3601681,SeqLoc3601604-3601975	1.79505	0.0145162	1.62354	0.0310472	1.62098	0.0314314	1.70936	0.0209055
MSMEG_3543	soluble secreted antigen MPT53,ProbeLoc3602861-3602816,SeqLoc3603345-3602815	2.07028	0.00796657	2.29638	0.00420844	2.50079	0.00257219	3.05635	0.000898285
MSMEG_3544	conserved hypothetical protein,ProbeLoc3603582-3603526,SeqLoc3604370-3603465	1.78524	0.125874	1.73535	0.142128	2.5671	0.0268242	2.20467	0.0507946
MSMEG_3545	hypothetical protein,ProbeLoc3604471-3604424,SeqLoc3605046-3604423	1.90259	0.101118	1.79724	0.128581	4.38459	0.00396453	3.51676	0.00859235
MSMEG_3555	hydrolase,ProbeLoc3615467-3615513,SeqLoc3615464-3616312	-2.27616	0.0642137	-2.65257	0.0358883	-1.61426	0.238113	-1.51014	0.302965
MSMEG_3563	drug transporter,ProbeLoc3624188-3624142,SeqLoc3626027-3623967	2.69894	0.00392136	2.53047	0.00544797	2.86104	0.00294253	3.32932	0.00145762
MSMEG_3593	protein of unknown function,ProbeLoc3656191-3656238,SeqLoc3656099-3656827	1.92582	0.00449525	1.79511	0.00773527	2.11063	0.00232191	2.40807	0.000977885
MSMEG_3594	anthranilate dioxygenase reductase,ProbeLoc3656900-3656945,SeqLoc3656839-3658068	1.5269	0.0110742	1.33353	0.050376	1.44026	0.0208523	1.44278	0.0204511
MSMEG_3603	oxidoreductase, zinc-binding dehydrogenase family,ProbeLoc3667060-3667013,SeqLoc3667931-3666885	1.53557	0.0612884	1.70131	0.0288538	-1.33622	0.173295	1.12364	0.558825
MSMEG_3612	probable conserved integral membrane protein,ProbeLoc3676720-3676765,SeqLoc3676719-3677468	1.7936	0.00192878	1.6386	0.0045304	1.96371	0.000889903	2.15532	0.00043319
MSMEG_3616	integral membrane protein,ProbeLoc3679821-3679775,SeqLoc3680041-3679739	4.38818	9.12106e-05	4.0341	0.000128872	5.89693	3.06201e-05	4.98307	5.58063e-05
MSMEG_3622	conserved hypothetical protein,ProbeLoc3685435-3685390,SeqLoc3686027-3685389	-1.5065	0.0222563	-1.4548	0.0314678	-1.29822	0.101513	-1.37157	0.0573649
MSMEG_3624	urease accessory protein uref,ProbeLoc3686790-3686745,SeqLoc3687379-3686744	-1.79006	0.000854188	-1.80896	0.000774148	-1.42939	0.0100396	-1.60678	0.00254721
MSMEG_3655	ABC transporter, permease/ATP-binding protein,ProbeLoc3719775-3719823,SeqLoc3719609-3721534	-1.57703	0.00680255	-1.56536	0.00734847	-1.51602	0.0103267	-1.89224	0.00123425
MSMEG_3664	transporter, monovalent cation:proton antiporter-2 (CPA2) family,ProbeLoc3729964-3729919,SeqLoc3731060-3729915	1.9901	0.0231021	1.92699	0.0278813	1.26818	0.341713	1.57299	0.0951369
MSMEG_3675	metal-dependent hydrolase,ProbeLoc3741654-3741699,SeqLoc3741641-3742540	1.90137	0.0481037	1.76345	0.0719922	2.55411	0.0107831	2.78609	0.0071828
MSMEG_3676	phenoxybenzoate dioxygenase beta subunit,ProbeLoc3742553-3742600,SeqLoc3742546-3743655	1.86867	0.0992946	1.59879	0.19519	2.05714	0.0652188	2.20884	0.04789
MSMEG_3680	hypothetical protein,ProbeLoc3746957-3747002,SeqLoc3746956-3747261	-1.93876	0.00990263	-2.18502	0.00452305	-1.01159	0.951565	-1.22958	0.297943
MSMEG_3689	sodium:solute symporter,ProbeLoc3753361-3753312,SeqLoc3754973-3753243	1.74362	0.0117441	1.61302	0.0222061	1.97602	0.00454986	1.97704	0.00453298
MSMEG_3708	catalase,ProbeLoc3773128-3773174,SeqLoc3773112-3774191	1.69721	0.0034932	1.7306	0.00290939	1.88341	0.00137446	1.64261	0.00479143
MSMEG_3710	cytochrome b561 family protein,ProbeLoc3774233-3774293,SeqLoc3774188-3774766	1.93999	0.0011967	1.7902	0.00236982	2.10345	0.000636356	1.86395	0.00166885
MSMEG_3782	endoribonuclease L-PSP, putative,ProbeLoc3853087-3853029,SeqLoc3853430-3853023	-1.76731	0.0154095	-1.60655	0.0321074	-1.39891	0.0983678	-1.48386	0.0607665
MSMEG_3786	D-amino acid deaminase,ProbeLoc3855345-3855396,SeqLoc3855341-3856615	-2.3161	0.0104706	-2.16137	0.0152514	-1.75518	0.0508274	-1.79778	0.044047
MSMEG_3787	D-aminoacylase,ProbeLoc3856955-3857003,SeqLoc3856615-3858216	-2.00484	0.0134091	-2.01941	0.0128177	-1.8243	0.0245469	-1.82133	0.0248104
MSMEG_3789	inner membrane permease YgbN,ProbeLoc3858945-3858999,SeqLoc3858872-3860263	-2.52163	0.0113424	-2.3967	0.0145188	-1.73457	0.078131	-1.819	0.0604737
MSMEG_3811	universal stress protein family, putative,ProbeLoc3881700-3881653,SeqLoc3882088-3881645	-1.60031	0.0191463	-1.46635	0.0420642	2.05069	0.00267081	1.82333	0.00645646
MSMEG_3894	proteasome alpha subunit,ProbeLoc3966664-3966612,SeqLoc3967304-3966564	1.71237	0.100671	1.57452	0.153656	1.98889	0.0473252	1.99609	0.04648
MSMEG_3895	proteasome beta subunit,ProbeLoc3967566-3967521,SeqLoc3968143-3967301	1.53196	0.0262047	1.4659	0.0394088	1.95999	0.0033726	1.79939	0.00655269
MSMEG_3897	proteasome component,ProbeLoc3968567-3968515,SeqLoc3970007-3968511	2.07051	0.00119572	1.96139	0.00180556	2.27135	0.000619883	2.14847	0.000913507
MSMEG_3903	Low molecular weight antigen MTB12,ProbeLoc3976223-3976269,SeqLoc3976222-3976725	1.96444	0.014743	1.61621	0.0540334	2.73464	0.00220247	2.17819	0.0078031
MSMEG_3928	[NiFe] hydrogenase, alpha subunit, putative,ProbeLoc3996771-3996721,SeqLoc3997815-3996523	1.7972	0.0038057	1.7801	0.00412956	1.48469	0.0225956	1.56766	0.0131811
MSMEG_3931	[NiFe] hydrogenase, beta subunit, putative,ProbeLoc3999546-3999500,SeqLoc4000485-3999400	1.50349	0.00395721	1.45664	0.00587031	1.5032	0.00396676	1.59659	0.00196174
MSMEG_3932	14 kDa antigen,ProbeLoc4000572-4000514,SeqLoc4000945-4000508	1.83609	0.0438236	1.69554	0.0695742	2.1435	0.0184039	2.39538	0.0102182
MSMEG_3933	conserved hypothetical protein,ProbeLoc4003569-4003521,SeqLoc4004869-4003514	2.08669	0.00555658	1.99926	0.00738578	2.21847	0.00375413	2.79954	0.000982525
MSMEG_3934	phosphoenolpyruvate synthase,ProbeLoc4001318-4001363,SeqLoc4001317-4003635	1.68688	0.00490411	1.74004	0.00368964	1.42114	0.0279764	1.79456	0.00280589
MSMEG_3935	conserved hypothetical protein,ProbeLoc4004987-4004941,SeqLoc4005712-4004936	2.48986	0.0416041	1.95713	0.107352	2.52867	0.0391846	2.47105	0.0428476
MSMEG_3936	universal stress protein family,ProbeLoc4005907-4005860,SeqLoc4006746-4005847	1.50478	0.00437775	1.81757	0.000588846	1.1795	0.129109	1.55574	0.00295749
MSMEG_3937	conserved hypothetical protein,ProbeLoc4006990-4006945,SeqLoc4007213-4006743	1.65704	0.00910062	1.81271	0.00417644	1.29913	0.100999	1.81553	0.0041227
MSMEG_3942	conserved hypothetical protein,ProbeLoc4011372-4011324,SeqLoc4012672-4011176	3.09162	0.0399377	2.79176	0.0552937	2.71554	0.0604393	3.32428	0.0317889
MSMEG_3944	two component transcriptional regulatory protein devr,ProbeLoc4013914-4013960,SeqLoc4013788-4014441	2.42148	0.00105762	2.21366	0.0018734	1.6783	0.0146581	2.16853	0.00214916
MSMEG_3945	universal stress protein family,ProbeLoc4014581-4014536,SeqLoc4015264-4014443	2.12873	0.0179242	2.13716	0.0175388	2.47694	0.00801769	3.05897	0.00289342
MSMEG_3950	universal stress protein family,ProbeLoc4019052-4019097,SeqLoc4019051-4019935	3.32468	0.00160091	2.60846	0.00504892	2.29242	0.00995495	2.58679	0.00526762
MSMEG_3951	conserved hypothetical protein,ProbeLoc4020981-4020934,SeqLoc4021870-4020929	1.61966	0.0114139	1.63356	0.0105536	1.50705	0.0226143	1.62946	0.0107991
MSMEG_3952	conserved hypothetical protein,ProbeLoc4020078-4020123,SeqLoc4020005-4020961	3.64927	0.000707494	3.38695	0.000980429	2.8644	0.00215572	3.69949	0.000667452
MSMEG_3955	conserved hypothetical protein,ProbeLoc4026095-4026049,SeqLoc4026797-4025793	2.00883	0.00774557	1.68088	0.0273095	1.88637	0.0118897	2.07067	0.00634108
MSMEG_3959	transcriptional regulator,ProbeLoc4029573-4029618,SeqLoc4029539-4030411	-1.52066	0.016745	-1.4069	0.0374176	-1.27981	0.104182	-1.3965	0.040493
MSMEG_3991	cyclase,ProbeLoc4063138-4063183,SeqLoc4063093-4063911	-2.22095	0.00486228	-2.07215	0.00750485	-1.53067	0.0626599	-1.4341	0.102185
MSMEG_3993	Asp/Glu racemase,ProbeLoc4065504-4065458,SeqLoc4066229-4065447	-6.91323	0.0112176	-6.48402	0.0130139	-6.65095	0.0122664	-6.04416	0.0153507
MSMEG_3994	short chain dehydrogenase,ProbeLoc4066332-4066287,SeqLoc4067007-4066219	-4.58923	0.0466624	-4.541	0.0477902	-4.02645	0.0628167	-3.73913	0.0744098
MSMEG_4022	TetR-family transcriptional regulator,ProbeLoc4093755-4093800,SeqLoc4093747-4094346	-2.42786	0.000239269	-2.00427	0.000942303	-1.91569	0.00135573	-1.82915	0.00200349
MSMEG_4044	GAF domain protein,ProbeLoc4116053-4116006,SeqLoc4117693-4115906	-1.85939	0.00953344	-1.61242	0.028511	-1.37438	0.106813	-1.4426	0.0711895
MSMEG_4057	transcriptional regulator, GntR family,ProbeLoc4129334-4129384,SeqLoc4129302-4129928	-2.71205	0.0009462	-2.60731	0.00117758	-2.32878	0.00228773	-2.63407	0.00111198
MSMEG_4073	DNA-binding protein,ProbeLoc4145844-4145797,SeqLoc4146399-4145792	-2.64621	0.041905	-2.36193	0.0635368	-2.08428	0.100933	-2.48345	0.0528298
MSMEG_4079	putative hydrolase,ProbeLoc4152974-4152928,SeqLoc4153683-4152916	-1.73468	0.00276849	-1.61116	0.00565754	-1.05904	0.639	-1.21585	0.141653
MSMEG_4082	monoxygenase,ProbeLoc4157133-4157086,SeqLoc4158410-4157064	-2.4305	0.000231484	-2.58255	0.000157635	-2.24667	0.00039376	-2.67224	0.000128135
MSMEG_4083	putative monooxygenase,ProbeLoc4158656-4158599,SeqLoc4159822-4158407	-2.97893	3.66823e-05	-3.3202	2.06594e-05	-3.33248	2.02767e-05	-3.56161	1.46054e-05
MSMEG_4084	putative acyl-CoA dehydrogenase,ProbeLoc4159871-4159823,SeqLoc4160979-4159822	-1.57667	0.0179587	-1.36262	0.0724065	-1.38278	0.0626653	-1.31444	0.103277
MSMEG_4085	nitrilotriacetate monooxygenase component A,ProbeLoc4161256-4161210,SeqLoc4162327-4161044	-1.51949	0.0176715	-1.59021	0.0113278	-1.4325	0.0322375	-1.51612	0.0180675
MSMEG_4090	putative IclR family transcriptional regulator,ProbeLoc4166072-4166128,SeqLoc4166046-4166819	-2.04302	0.0119312	-1.86738	0.0210865	-1.78615	0.0282267	-1.77746	0.0291549
MSMEG_4116	3-hydroxybutyryl-CoA dehydrogenase,ProbeLoc4196347-4196299,SeqLoc4197084-4196194	-1.77532	0.0631849	-1.85313	0.0498811	-1.95026	0.0377519	-1.88481	0.0454582
MSMEG_4120	CAIB/BAIF family protein,ProbeLoc4199937-4199892,SeqLoc4201099-4199870	-1.61758	0.00564022	-1.57538	0.0073746	-1.58794	0.00679837	-1.76991	0.00239523
MSMEG_4121	GntR-family transcriptional regulator,ProbeLoc4201420-4201375,SeqLoc4202099-4201359	-2.03036	0.000181911	-2.11459	0.000131253	-1.36696	0.0129015	-1.56168	0.00235603
MSMEG_4123	3-hydroxyisobutyrate dehydrogenase,ProbeLoc4204110-4204169,SeqLoc4203971-4204870	-1.76705	0.00176054	-1.54452	0.00679916	-1.71707	0.00230693	-1.66855	0.00305046
MSMEG_4126	hydrolase, isochorismatase family,ProbeLoc4207207-4207255,SeqLoc4207206-4207916	-2.17543	0.000158651	-1.99224	0.00031781	-1.50205	0.00527644	-1.8604	0.000574414
MSMEG_4133	transposase,ProbeLoc4212869-4212914,SeqLoc4212793-4213806	-2.6738	8.47078e-05	-2.75247	7.12646e-05	-2.56577	0.000109152	-2.98988	4.45329e-05
MSMEG_4141	conserved hypothetical protein,ProbeLoc4221395-4221453,SeqLoc4221338-4222225	-3.2938	3.42564e-05	-3.13053	4.4547e-05	-2.92846	6.39157e-05	-2.72512	9.65156e-05
MSMEG_4151	conserved domain protein,ProbeLoc4231240-4231193,SeqLoc4231424-4231173	-2.11423	0.00272229	-2.04318	0.00345035	1.18562	0.319919	1.23894	0.220845
MSMEG_4172	D-ribose-binding periplasmic protein RbsB,ProbeLoc4251699-4251654,SeqLoc4252771-4251653	1.56851	0.00151489	1.4424	0.00436166	1.41542	0.005643	1.22301	0.0529238
MSMEG_4173	MaoC family protein,ProbeLoc4252815-4252769,SeqLoc4253202-4252768	1.97238	0.00107202	1.47346	0.01652	1.63222	0.00573543	1.39873	0.0294713
MSMEG_4174	transcriptional regulator, IclR family,ProbeLoc4253271-4253226,SeqLoc4253996-4253199	1.70951	0.00924643	1.87496	0.00434819	1.69411	0.00998863	1.41366	0.0524448
MSMEG_4177	mercuric reductase,ProbeLoc4255890-4255845,SeqLoc4256982-4255613	-1.66713	0.0901242	-1.91575	0.0419179	-2.17604	0.0212691	-2.02498	0.0310876
MSMEG_4193	phosphoglycerate mutase family protein,ProbeLoc4272520-4272475,SeqLoc4273145-4272474	1.59323	0.0120857	1.50072	0.0215949	1.52261	0.0187147	1.70273	0.00656573
MSMEG_4194	undecaprenol kinase, putative,ProbeLoc4273280-4273235,SeqLoc4273986-4273156	1.92914	0.00199415	1.86749	0.00259357	2.03406	0.00132241	2.30608	0.000541103
MSMEG_4195	conserved hypothetical protein,ProbeLoc4274160-4274109,SeqLoc4274392-4274087	2.63698	0.00426446	2.31279	0.00853298	4.7041	0.000347373	4.37705	0.000455216
MSMEG_4207	universal stress protein family,ProbeLoc4290701-4290641,SeqLoc4291026-4290634	1.88927	0.0129035	2.09162	0.00656491	1.87966	0.0133639	2.76447	0.00129098
MSMEG_4208	integral membrane protein,ProbeLoc4291231-4291179,SeqLoc4292567-4291023	2.5123	0.000253033	2.55112	0.00023003	1.82159	0.00265536	2.4287	0.000313709
MSMEG_4210	secreted protein,ProbeLoc4293323-4293266,SeqLoc4294080-4293097	2.01935	0.000614882	1.92911	0.000891835	1.61116	0.00472293	1.75399	0.00206092
MSMEG_4214	glutamine amidotransferase,ProbeLoc4297896-4297943,SeqLoc4297888-4298610	-1.70195	0.00811472	-1.81648	0.00468039	-1.05637	0.708513	-1.23916	0.174304
MSMEG_4216	conserved hypothetical protein,ProbeLoc4299402-4299354,SeqLoc4299844-4299335	1.62757	0.0837274	1.18216	0.506442	2.53848	0.00696691	2.06916	0.0206914
MSMEG_4217	DivIVA protein,ProbeLoc4299995-4299950,SeqLoc4300757-4299939	1.63323	0.021558	1.47772	0.050255	2.4237	0.00129572	2.048	0.00386807
MSMEG_4224	hypothetical protein,ProbeLoc4304842-4304891,SeqLoc4304832-4304960	-1.79928	0.00211612	-1.67828	0.00402087	-1.27633	0.0813933	-1.30423	0.0627802
MSMEG_4251	cyclase/dehydrase,ProbeLoc4335033-4334976,SeqLoc4335049-4334612	-1.89788	0.00558008	-1.91648	0.00518729	-1.47864	0.0439488	-1.51966	0.0344715
MSMEG_4316	methylated-DNA--protein-cysteine methyltransferase,ProbeLoc4403478-4403523,SeqLoc4403408-4403971	-1.72639	0.00132046	-1.95629	0.000423126	-1.95217	0.000430726	-2.16416	0.000189222
MSMEG_4317	conserved hypothetical protein,ProbeLoc4403996-4404041,SeqLoc4403968-4404681	-1.75126	0.00110301	-1.85504	0.00064458	-1.83168	0.000723099	-1.79938	0.000852383
MSMEG_4320	alkyl hydroperoxide reductase/ Thiol specific antioxidant/ Mal allergen,ProbeLoc4405986-4405935,SeqLoc4406377-4405907	-2.10251	0.00362815	-2.10215	0.00363238	-2.111	0.00353112	-2.02435	0.00470043
MSMEG_4321	conserved hypothetical protein,ProbeLoc4406448-4406396,SeqLoc4406815-4406378	-1.95916	0.00666048	-2.06831	0.00458473	-1.32104	0.149787	-1.49777	0.0527003
MSMEG_4355	peptide ABC transporter, permease protein,ProbeLoc4442989-4443034,SeqLoc4442988-4443965	1.52409	0.00405622	1.49999	0.00490271	1.88955	0.000450471	1.93061	0.00037317
MSMEG_4357	ABC transporter, ATP-binding protein,ProbeLoc4445171-4445216,SeqLoc4444837-4446417	1.67354	0.00477328	1.44734	0.0210903	1.40385	0.0295867	1.45805	0.0194591
MSMEG_4367	formamidase,ProbeLoc4454781-4454730,SeqLoc4455976-4454720	1.52094	0.0142703	1.18769	0.216779	1.26261	0.109668	1.34667	0.0529902
MSMEG_4379	isochorismatase hydrolase,ProbeLoc4465579-4465626,SeqLoc4465578-4466222	1.80106	0.00206137	1.68491	0.00380818	1.98952	0.000892959	1.8555	0.0015896
MSMEG_4383	MmpL5 protein,ProbeLoc4470891-4470937,SeqLoc4470276-4473152	-1.88111	0.00302674	-1.90376	0.00275074	-1.61106	0.0115772	-1.94583	0.00231651
MSMEG_4429	hypothetical protein,ProbeLoc4510396-4510351,SeqLoc4510757-4510350	-1.82661	0.00959354	-2.01488	0.00470821	-1.36249	0.106816	-1.37717	0.0974001
MSMEG_4443	hypothetical protein,ProbeLoc4527164-4527119,SeqLoc4527093-4526809	2.05939	0.00035575	2.68536	5.69806e-05	1.94809	0.00055907	1.55175	0.00502079
MSMEG_4448	transcriptional modulator of MazE,ProbeLoc4529366-4529411,SeqLoc4529095-4529424	-2.15019	0.00356921	-2.23736	0.00276259	-1.89209	0.00859663	-2.31504	0.00223069
MSMEG_4487	ferric uptake regulation protein,ProbeLoc4569656-4569701,SeqLoc4569541-4569951	1.50582	0.0240132	1.66384	0.00948462	1.9015	0.00308973	1.77399	0.00544034
MSMEG_4499	hypothetical protein,ProbeLoc4578563-4578518,SeqLoc4578684-4578517	-2.87947	0.000325	-2.71963	0.000445538	-1.48743	0.0369326	-1.58927	0.0203716
MSMEG_4500	hypothetical protein,ProbeLoc4578503-4578548,SeqLoc4578490-4578738	-5.1935	3.90462e-06	-4.89519	4.89674e-06	-2.12037	0.000428575	-3.10799	3.84248e-05
MSMEG_4535	glycoside hydrolase,ProbeLoc4622198-4622243,SeqLoc4622057-4624063	-1.85614	0.00361022	-1.83326	0.00399378	-1.33519	0.0782289	-1.65798	0.00946584
MSMEG_4562	conserved hypothetical protein,ProbeLoc4654545-4654590,SeqLoc4654528-4654775	1.64964	0.000815331	1.65389	0.000792632	1.68573	0.000645091	1.74306	0.000455549
MSMEG_4568	ribonuclease Z,ProbeLoc4658928-4658973,SeqLoc4658741-4659601	1.60485	0.00537429	1.5851	0.006104	1.38972	0.0263365	1.72636	0.00262832
MSMEG_4595	probable serine/threonine-protein kinase PknH, putative,ProbeLoc4685234-4685279,SeqLoc4685185-4685997	-1.6448	0.00168037	-1.54914	0.00326238	-1.35532	0.0176351	-1.26772	0.0455245
MSMEG_4605	ankyrin,ProbeLoc4692449-4692402,SeqLoc4692797-4692393	-1.6294	0.0104104	-1.83268	0.00373558	-1.19435	0.236724	-1.37427	0.0555901
MSMEG_4618	isochorismatase family protein,ProbeLoc4703075-4703123,SeqLoc4703074-4703613	2.46632	0.000533446	2.02818	0.00200843	2.56389	0.000420818	2.62861	0.000362793
MSMEG_4620	NAD-dependent deacetylase 1,ProbeLoc4703729-4703774,SeqLoc4703663-4704511	1.87474	0.0476485	1.70104	0.0813132	2.13575	0.0237301	2.34184	0.0147872
MSMEG_4637	conserved hypothetical protein,ProbeLoc4724345-4724297,SeqLoc4725268-4724276	-1.67155	0.109463	-1.6058	0.134429	-1.93331	0.0519417	-1.96765	0.0475033
MSMEG_4659	GntR-family transcriptional regulator,ProbeLoc4746455-4746398,SeqLoc4747086-4746349	-2.57185	0.00042741	-2.67933	0.000335829	-3.89492	5.0853e-05	-3.68007	6.56272e-05
MSMEG_4668	oxidoreductase alpha (molybdopterin) subunit,ProbeLoc4755067-4755112,SeqLoc4755030-4757345	3.42624	0.0400752	2.92471	0.0636976	1.9911	0.197601	2.84089	0.0694121
MSMEG_4670	N-glycosylation,ProbeLoc4758308-4758353,SeqLoc4758307-4759647	1.6285	0.00832552	1.47206	0.0226609	1.25362	0.128239	1.37408	0.0470229
MSMEG_4685	oxidoreductase,ProbeLoc4772006-4771961,SeqLoc4772919-4771960	-1.59311	0.00570712	-1.60045	0.00544346	-1.8207	0.00159101	-1.52793	0.00887131
MSMEG_4707	Non-haem bromoperoxidase BPO-A2,ProbeLoc4797716-4797671,SeqLoc4798507-4797653	1.64164	0.063323	1.57276	0.0833783	1.72095	0.0468845	2.10522	0.0137202
MSMEG_4727	mycocerosic acid synthase,ProbeLoc4819205-4819260,SeqLoc4819204-4825539	-2.0814	0.0120441	-2.13167	0.0104441	-2.47763	0.00444865	-2.43359	0.00490538
MSMEG_4728	condensation domain protein,ProbeLoc4825609-4825654,SeqLoc4825597-4827039	-2.16635	0.0729971	-2.26593	0.0611901	-2.36114	0.052099	-2.53127	0.0397885
MSMEG_4730	conserved hypothetical protein,ProbeLoc4828507-4828552,SeqLoc4828501-4829868	-2.73447	0.0266882	-2.67573	0.0290295	-2.76837	0.0254501	-3.09214	0.0167388
MSMEG_4731	acyl-CoA synthase,ProbeLoc4830005-4830051,SeqLoc4829885-4831618	-2.1641	0.00292334	-2.26823	0.00215656	-2.68322	0.000792693	-2.40951	0.00148224
MSMEG_4732	glycosyl transferase, group 2 family protein, putative,ProbeLoc4831680-4831726,SeqLoc4831644-4832453	-1.63288	0.0398211	-2.06195	0.00800943	-1.55948	0.0558298	-1.65944	0.0354155
MSMEG_4733	putative membrane protein,ProbeLoc4832504-4832459,SeqLoc4833228-4832458	-3.22945	0.000253559	-3.18297	0.000272387	-2.38211	0.00135463	-2.31898	0.00160178
MSMEG_4734	hypothetical protein,ProbeLoc4833462-4833411,SeqLoc4835093-4833240	-3.13889	0.00188871	-3.26585	0.0015777	-2.70374	0.00386236	-2.87113	0.00287443
MSMEG_4735	conserved hypothetical protein,ProbeLoc4835212-4835167,SeqLoc4836006-4835122	-2.85886	0.0184338	-2.83991	0.0189243	-2.31419	0.0435357	-2.40561	0.0370605
MSMEG_4736	conserved hypothetical protein,ProbeLoc4836281-4836236,SeqLoc4837150-4836134	-2.30194	0.0130856	-2.1644	0.018143	-1.47043	0.163116	-1.49865	0.146285
MSMEG_4739	conserved hypothetical protein,ProbeLoc4839195-4839150,SeqLoc4839829-4839149	-2.30673	0.00873613	-2.15064	0.0129297	-1.54786	0.0962344	-1.77093	0.0412341
MSMEG_4740	Glycosyltransferase family 28,ProbeLoc4839976-4839924,SeqLoc4841162-4839918	-1.93206	0.00019756	-1.89027	0.000240228	-1.54694	0.00194369	-1.55386	0.00184253
MSMEG_4741	MmpL protein,ProbeLoc4841377-4841431,SeqLoc4841337-4844360	-1.79154	0.00423304	-1.92153	0.00238551	-1.49586	0.0223494	-1.65014	0.00873676
MSMEG_4762	ABC transporter binding protein,ProbeLoc4864981-4865028,SeqLoc4864713-4865918	-2.11302	0.00186953	-2.22876	0.00129673	-3.48057	0.000105746	-3.46663	0.000107778
MSMEG_4847	transcriptional regulator, TetR family protein,ProbeLoc4942417-4942464,SeqLoc4942335-4942997	-1.92258	0.000979093	-2.06353	0.000554748	-1.74999	0.00223972	-1.76216	0.00210086
MSMEG_4849	carveol dehydrogenase,ProbeLoc4943410-4943468,SeqLoc4943348-4944193	-1.59709	0.0994827	-1.63779	0.0858786	-1.96492	0.0300892	-1.92672	0.0336111
MSMEG_4891	alkylhydroperoxide reductase,ProbeLoc4987658-4987611,SeqLoc4988197-4987610	-4.23723	4.61349e-06	-3.64418	9.1099e-06	-2.25298	0.000149761	-2.453	8.32427e-05
MSMEG_4907	Mov34/MPN/PAD-1 family protein,ProbeLoc4998828-4998782,SeqLoc4999197-4998781	-1.66238	0.0772461	-1.71366	0.064636	-1.41859	0.194901	-1.87826	0.0379668
MSMEG_4910	ATP-dependent Clp protease adaptor protein ClpS,ProbeLoc5000918-5000873,SeqLoc5001146-5000844	-1.84606	0.00162178	-1.70805	0.00327111	-1.18523	0.19393	-2.00937	0.000805179
MSMEG_4916	alpha-amylase family protein,ProbeLoc5009985-5010030,SeqLoc5009741-5011819	1.73538	0.004932	1.71642	0.00543759	1.66101	0.0073248	1.80832	0.00345323
MSMEG_4940	bacteriophage lysis protein,ProbeLoc5038107-5038055,SeqLoc5038566-5038054	-1.89369	0.000304128	-1.72712	0.000731209	-1.71183	0.000800507	-1.82084	0.0004363
MSMEG_4943	conserved hypothetical protein,ProbeLoc5039771-5039726,SeqLoc5040171-5039725	-1.50968	0.0073218	-1.42909	0.0139367	-1.57249	0.00465922	-1.57488	0.0045833
MSMEG_4991	hypothetical protein,ProbeLoc5088742-5088697,SeqLoc5088929-5088696	3.96338	0.00112633	4.13613	0.000954158	5.08085	0.000449849	4.96299	0.00048829
MSMEG_4992	hypothetical protein,ProbeLoc5088290-5088337,SeqLoc5088250-5088714	1.97361	0.0126487	1.71415	0.0325087	1.68386	0.0368023	2.04251	0.0101634
MSMEG_4993	hypothetical protein,ProbeLoc5089109-5089060,SeqLoc5089329-5089057	3.15051	0.00346881	3.0506	0.00399893	4.34282	0.000949599	4.50323	0.000830758
MSMEG_5069	sec-independent translocase,ProbeLoc5169903-5169858,SeqLoc5170255-5169857	1.6407	0.0407842	1.28788	0.236161	2.01509	0.0100066	1.68908	0.0331409
MSMEG_5071	conserved hypothetical protein,ProbeLoc5171862-5171817,SeqLoc5172201-5171803	1.52977	0.00294846	1.56952	0.00218124	3.93747	3.27494e-06	3.54978	5.3302e-06
MSMEG_5072	extracytoplasmic function alternative sigma factor,ProbeLoc5172401-5172342,SeqLoc5173063-5172290	1.6235	0.0060921	1.23663	0.124906	2.73167	0.000116846	2.42541	0.000243579
MSMEG_5074	probable transcriptional regulatory protein,ProbeLoc5173965-5174013,SeqLoc5173964-5174614	-1.68423	0.0487996	-1.42304	0.148214	-1.72904	0.041136	-1.86715	0.0251775
MSMEG_5084	glycosyl transferase, group 2 family protein,ProbeLoc5182358-5182313,SeqLoc5183223-5182312	1.57604	0.0439973	1.49006	0.0679255	2.04081	0.0068826	2.16679	0.0046721
MSMEG_5086	very-long-chain acyl-CoA synthetase,ProbeLoc5184390-5184342,SeqLoc5185940-5184162	-1.58247	0.146145	-1.52241	0.177606	-2.07976	0.0364572	-2.14392	0.0313594
MSMEG_5090	conserved hypothetical protein,ProbeLoc5191195-5191248,SeqLoc5191194-5191916	-2.02054	0.135822	-1.88706	0.171369	-2.67421	0.0518623	-3.02879	0.034068
MSMEG_5091	hypothetical protein,ProbeLoc5192114-5192163,SeqLoc5192084-5193022	-2.51972	0.0515337	-2.34622	0.066856	-3.19336	0.0222046	-3.29401	0.0199536
MSMEG_5126	FO synthase,ProbeLoc5225870-5225818,SeqLoc5228439-5225815	-1.96679	0.000870849	-2.135	0.000460401	-1.8608	0.00138377	-2.3909	0.000207659
MSMEG_5135	hypothetical protein,ProbeLoc5237085-5237131,SeqLoc5237084-5237347	2.43628	0.0548724	2.60248	0.0430109	2.39014	0.0589091	2.40967	0.0571551
MSMEG_5136	helix-turn-helix motif,ProbeLoc5237408-5237359,SeqLoc5237805-5237353	2.66988	0.0115552	2.35588	0.0206272	3.12484	0.00581848	2.92149	0.00775654
MSMEG_5150	putative pterin-4-alpha-carbinolamine dehydratase,ProbeLoc5254730-5254778,SeqLoc5254729-5255013	-1.9364	0.0167069	-2.0648	0.0111823	-1.7605	0.0310873	-1.72183	0.0360721
MSMEG_5166	Na+/solute symporter,ProbeLoc5266888-5266933,SeqLoc5266831-5268462	1.80147	0.0115401	1.60153	0.0290048	1.47081	0.0586804	1.73868	0.0151253
MSMEG_5174	regulatory protein GntR, HTH,ProbeLoc5274301-5274241,SeqLoc5274575-5274219	-1.57586	0.0779478	-1.425	0.150417	-1.05358	0.817205	-1.27813	0.298242
MSMEG_5176	methyltransferase type 11,ProbeLoc5275473-5275428,SeqLoc5276035-5275385	2.33527	0.0275989	2.08315	0.0468046	3.1085	0.00800859	2.01302	0.0549845
MSMEG_5177	regulatory protein, TetR,ProbeLoc5276146-5276087,SeqLoc5276741-5276022	2.08615	0.0245526	2.3484	0.0132096	2.90575	0.00471045	2.23421	0.0170819
MSMEG_5178	integral membrane protein,ProbeLoc5276873-5276827,SeqLoc5279016-5276743	1.8914	0.108062	2.6101	0.0287678	2.99287	0.0168382	2.98841	0.0169348
MSMEG_5187	tetracycline-resistance determinant TetV,ProbeLoc5286340-5286386,SeqLoc5286339-5287598	-1.73737	0.000930507	-1.74262	0.000903168	-3.1883	1.20323e-05	-3.0814	1.44453e-05
MSMEG_5188	caax amino protease family,ProbeLoc5287666-5287611,SeqLoc5288285-5287602	4.58934	0.0046404	4.77029	0.00410153	5.96839	0.00207397	7.85624	0.00096579
MSMEG_5189	oxidoreductase,ProbeLoc5288535-5288487,SeqLoc5289418-5288282	4.67456	0.0225542	4.16385	0.0305586	4.02471	0.0334497	5.39337	0.0156394
MSMEG_5197	long-chain specific acyl-CoA dehydrogenase,ProbeLoc5295052-5295001,SeqLoc5296139-5294997	1.8707	0.0276307	1.64884	0.061197	1.31687	0.255481	1.83152	0.0314973
MSMEG_5217	hypothetical protein,ProbeLoc5313326-5313280,SeqLoc5313614-5313276	-1.88969	0.00710916	-1.91019	0.00656745	-1.84356	0.00854608	-2.16491	0.00274649
MSMEG_5231	hypothetical protein,ProbeLoc5323967-5323919,SeqLoc5324085-5323876	-2.19857	0.00854251	-3.5689	0.000739108	-1.64563	0.0530709	-2.13885	0.0100462
MSMEG_5241	GAF family protein,ProbeLoc5332548-5332503,SeqLoc5334178-5332463	2.30986	0.0145213	2.18124	0.0195568	2.44254	0.0109435	2.56872	0.00853388
MSMEG_5242	acyltransferase, ws/dgat/mgat subfamily,ProbeLoc5334331-5334285,SeqLoc5335652-5334246	3.06167	0.000555983	2.79501	0.000890127	2.58941	0.00135294	3.66079	0.000239288
MSMEG_5243	helix-turn-helix motif,ProbeLoc5335730-5335685,SeqLoc5336092-5335649	2.53436	0.000593555	2.32869	0.00100476	3.87177	6.74189e-05	3.41095	0.000120714
MSMEG_5244	two component transcriptional regulatory protein devr,ProbeLoc5336210-5336165,SeqLoc5336799-5336164	2.10328	0.0484725	2.22824	0.0372584	4.09685	0.00311184	3.67861	0.00462331
MSMEG_5245	universal stress protein family,ProbeLoc5336969-5336919,SeqLoc5337652-5336810	2.66371	0.0213565	2.2675	0.0421605	3.40071	0.00812494	3.91753	0.00482963
MSMEG_5246	conserved hypothetical protein,ProbeLoc5337792-5337747,SeqLoc5338643-5337654	2.47415	0.0039403	2.16663	0.00841979	3.20798	0.00105902	3.666	0.00058269
MSMEG_5257	channel protein, hemolysin III family,ProbeLoc5349947-5349992,SeqLoc5349936-5350706	-1.64095	0.0272297	-1.66231	0.0246216	-1.03919	0.831644	-1.23888	0.260726
MSMEG_5266	RDD family protein,ProbeLoc5358809-5358764,SeqLoc5359428-5358691	-1.51634	0.0899317	-1.67004	0.0467419	-1.74411	0.0350041	-1.6226	0.0567561
MSMEG_5302	aerobic C4-dicarboxylate transport protein,ProbeLoc5391158-5391107,SeqLoc5392324-5390951	2.79549	0.000133588	2.28366	0.000471827	1.53263	0.0133575	1.35416	0.0502832
MSMEG_5329	conserved hypothetical protein,ProbeLoc5414949-5414896,SeqLoc5415626-5414886	2.72686	0.000423426	2.76473	0.000391886	3.55858	0.000108409	3.47036	0.000121952
MSMEG_5342	conserved hypothetical protein,ProbeLoc5427278-5427233,SeqLoc5427540-5427211	2.93548	0.0574336	2.72946	0.0716429	2.79847	0.0664001	3.57089	0.0319627
MSMEG_5343	conserved hypothetical protein,ProbeLoc5427718-5427673,SeqLoc5427890-5427543	2.64588	0.0374405	2.51444	0.0453088	3.23769	0.017967	3.8477	0.00990776
MSMEG_5355	hypothetical protein,ProbeLoc5438031-5437986,SeqLoc5438560-5437985	2.23254	0.00970354	2.24534	0.00939595	5.93954	0.00014156	3.52809	0.00100647
MSMEG_5390	domain of unknown function superfamily,ProbeLoc5467067-5467112,SeqLoc5466991-5467392	1.5735	0.0106622	1.55066	0.012331	1.92433	0.0017617	2.07698	0.000974658
MSMEG_5399	ATP-dependent DNA helicase RecQ,ProbeLoc5479116-5479070,SeqLoc5479549-5479025	1.9114	0.00636807	1.86398	0.00767008	1.9154	0.00627117	1.97942	0.00494525
MSMEG_5400	dehydrogenase,ProbeLoc5479750-5479701,SeqLoc5481138-5479546	2.88688	0.0146359	2.78306	0.0169906	2.35706	0.0341935	3.03926	0.0119086
MSMEG_5401	conserved hypothetical protein,ProbeLoc5481390-5481330,SeqLoc5481614-5481135	4.36163	0.0237244	3.70711	0.0370144	3.55346	0.0416406	4.36927	0.0236128
MSMEG_5402	dehydrogenase DhgA,ProbeLoc5481693-5481633,SeqLoc5482420-5481632	3.31141	0.0329233	2.6975	0.0629711	2.70557	0.0623716	3.2159	0.0360716
MSMEG_5404	propionate--CoA ligase,ProbeLoc5483015-5483060,SeqLoc5482552-5484423	2.24847	0.0285814	1.84154	0.0752695	1.92938	0.0598481	1.7124	0.107762
MSMEG_5451	alkylated DNA repair protein,ProbeLoc5536105-5536151,SeqLoc5536101-5536697	-1.65149	0.00242233	-1.47565	0.00840732	-1.28526	0.0490589	-1.18157	0.154919
MSMEG_5470	molybdopterin biosynthesis protein MoeA 1,ProbeLoc5552356-5552311,SeqLoc5553486-5552239	-1.50597	0.0187953	-1.46887	0.0242325	-1.17938	0.251347	-1.1921	0.224974
MSMEG_5483	porin,ProbeLoc5564608-5564563,SeqLoc5565209-5564562	-2.09963	0.00206707	-2.52068	0.0006289	-2.7777	0.000358285	-2.51834	0.000632417
MSMEG_5484	conserved hypothetical protein,ProbeLoc5565658-5565607,SeqLoc5565760-5565602	-1.93612	0.0198628	-2.69239	0.00307513	-2.1944	0.00937611	-2.2874	0.0073945
MSMEG_5490	conserved hypothetical protein,ProbeLoc5570785-5570830,SeqLoc5570784-5572490	1.99023	0.00996631	2.45199	0.002777	1.77392	0.0217925	2.53552	0.00229947
MSMEG_5491	putative acyl-CoA dehydrogenase,ProbeLoc5572688-5572733,SeqLoc5572487-5573635	2.83171	0.0120093	3.06782	0.00860039	1.98527	0.059429	2.33904	0.0277976
MSMEG_5492	acetyl-CoA carboxylase carboxyltransferase,ProbeLoc5573693-5573738,SeqLoc5573632-5575227	2.08125	0.00277879	1.86205	0.00626742	1.54426	0.0292704	1.55627	0.02735
MSMEG_5493	acetyl-/propionyl-coenzyme A carboxylase alpha chain,ProbeLoc5575548-5575593,SeqLoc5575327-5577273	2.05545	0.000644438	1.79649	0.00197241	1.42117	0.0215341	1.54294	0.00868536
MSMEG_5494	acyl-CoA dehydrogenase fadE12,ProbeLoc5577379-5577427,SeqLoc5577270-5578430	2.25265	0.000438011	1.8556	0.00194228	1.64044	0.0059321	1.54324	0.0109123
MSMEG_5495	enoyl-CoA hydratase,ProbeLoc5578618-5578663,SeqLoc5578430-5579197	2.45645	0.000159356	1.75173	0.00219436	1.461	0.0142286	1.42041	0.0196862
MSMEG_5497	conserved hypothetical protein,ProbeLoc5580575-5580621,SeqLoc5580542-5580670	3.51829	0.0408773	2.16757	0.163959	2.128	0.17275	3.39972	0.0450442
MSMEG_5504	conserved secreted protein,ProbeLoc5588783-5588828,SeqLoc5588558-5589319	-1.50639	0.0271426	-1.63814	0.0125783	-1.4243	0.0464944	-1.47354	0.0334779
MSMEG_5505	conserved hypothetical protein,ProbeLoc5589416-5589465,SeqLoc5589415-5589999	-2.15435	0.00770897	-2.07665	0.00965716	-1.11297	0.610983	-1.24625	0.311276
MSMEG_5513	serine/threonine-protein kinase PknE,ProbeLoc5600311-5600356,SeqLoc5600142-5601998	-1.80264	0.000448501	-1.79979	0.000455379	-1.58479	0.00173038	-1.7388	0.000639048
MSMEG_5540	conserved hypothetical protein,ProbeLoc5632084-5632039,SeqLoc5632613-5632038	4.09184	0.0188174	3.89595	0.0217445	2.94217	0.0511603	5.07886	0.0101594
MSMEG_5542	transcriptional regulator, HTH_3 family,ProbeLoc5632660-5632607,SeqLoc5632887-5632606	3.70523	0.081684	3.29621	0.10614	3.36771	0.101163	5.49312	0.0341884
MSMEG_5549	conserved hypothetical protein,ProbeLoc5638125-5638172,SeqLoc5638116-5639345	2.3338	0.00244198	2.52804	0.00152246	4.41528	0.000106667	3.90686	0.000176627
MSMEG_5550	protein-glutamate methylesterase,ProbeLoc5639462-5639509,SeqLoc5639461-5640474	2.12204	0.0266238	2.06689	0.0305217	3.79625	0.00188874	4.29115	0.00118279
MSMEG_5559	metabolite/sugar transport protein,ProbeLoc5647920-5647978,SeqLoc5647818-5649233	2.32608	0.00608285	2.46443	0.00441312	1.79937	0.0290712	2.61448	0.00321564
MSMEG_5570	DNA ligase,ProbeLoc5656879-5656833,SeqLoc5659091-5656824	1.79905	0.00454118	1.82132	0.00409984	1.22549	0.185835	1.44284	0.0348295
MSMEG_5588	hypothetical protein,ProbeLoc5675586-5675631,SeqLoc5675545-5675724	-1.50647	0.0323276	-1.40685	0.0609846	1.03516	0.825244	1.05209	0.74618
MSMEG_5590	carboxylate-amine ligase Nfa27300,ProbeLoc5678177-5678122,SeqLoc5679185-5678088	1.96065	0.00455416	1.87038	0.00646415	2.16406	0.00228271	2.89779	0.000397838
MSMEG_5605	cytochrome bd ubiquinol oxidase, subunit I,ProbeLoc5690507-5690555,SeqLoc5690437-5691825	1.7596	0.00800863	2.03421	0.00261904	1.64477	0.0141495	1.88621	0.00460601
MSMEG_5606	cytochrome bd-I oxidase subunit II,ProbeLoc5691833-5691878,SeqLoc5691822-5692820	1.54064	0.00679976	1.73173	0.00206414	1.34908	0.0323042	1.67339	0.0028782
MSMEG_5609	carotenoid oxygenase,ProbeLoc5694877-5694922,SeqLoc5694705-5696228	1.76168	0.0377695	1.42673	0.149052	1.13868	0.569383	1.35482	0.20767
MSMEG_5612	amino-acid acetyltransferase,ProbeLoc5697789-5697738,SeqLoc5698330-5697737	-2.89481	0.000343784	-2.65148	0.000559639	-5.71116	1.83633e-05	-5.74681	1.79685e-05
MSMEG_5613	probable conserved transmembrane protein,ProbeLoc5698469-5698417,SeqLoc5698731-5698339	-1.86672	0.00105721	-2.19931	0.000286727	-2.7386	6.80388e-05	-2.94409	4.49147e-05
MSMEG_5616	glyoxalase/bleomycin resistance protein/dioxygenase,ProbeLoc5700045-5699999,SeqLoc5700727-5699957	3.10083	0.0573855	2.75025	0.081219	2.74849	0.0813693	4.16646	0.0248978
MSMEG_5617	immunogenic protein MPT63,ProbeLoc5700873-5700827,SeqLoc5701302-5700826	3.20114	0.00753984	2.43678	0.0239401	3.24997	0.00709705	4.72056	0.00179545
MSMEG_5635	conserved hypothetical protein,ProbeLoc5720621-5720569,SeqLoc5720736-5720548	-1.58753	0.00325686	-1.38795	0.0161289	-1.27523	0.0503599	-1.37448	0.0183045
MSMEG_5673	transcriptional regulator,ProbeLoc5764850-5764805,SeqLoc5765442-5764801	-1.51614	0.00382151	-1.40646	0.00985257	-1.57197	0.00250539	-1.63972	0.00157133
MSMEG_5681	probable ferredoxin/ferredoxin--NADP reductase,ProbeLoc5770645-5770600,SeqLoc5772266-5770593	2.42328	0.0798029	2.28751	0.0967487	3.11727	0.034767	2.99119	0.0397627
MSMEG_5682	conserved hypothetical protein,ProbeLoc5772363-5772315,SeqLoc5773256-5772279	2.65161	0.0795018	2.73629	0.0722744	4.02643	0.0230218	3.39157	0.037956
MSMEG_5708	hypothetical protein,ProbeLoc5793324-5793274,SeqLoc5793848-5793234	-1.80066	0.0286976	-1.6124	0.05978	-1.66062	0.049027	-1.56765	0.0723276
MSMEG_5709	conserved hypothetical protein,ProbeLoc5793944-5793899,SeqLoc5794431-5793898	-2.46081	0.00901054	-2.61126	0.00669705	-2.0067	0.026746	-2.03379	0.0248239
MSMEG_5710	hypothetical protein,ProbeLoc5794898-5794847,SeqLoc5795331-5794807	-2.02641	0.023078	-1.85937	0.037823	-1.73551	0.0567561	-1.67959	0.0689728
MSMEG_5722	conserved hypothetical protein,ProbeLoc5806797-5806739,SeqLoc5806889-5806701	2.69222	0.000412087	2.43114	0.000757136	3.722	7.94923e-05	3.85028	6.83135e-05
MSMEG_5728	polysaccharide deacetylase family protein,ProbeLoc5811613-5811658,SeqLoc5811531-5812430	-1.59371	0.00320309	-1.65182	0.00219135	-1.52363	0.00529179	-1.56002	0.00405129
MSMEG_5732	monooxygenase,ProbeLoc5815637-5815591,SeqLoc5816507-5815587	2.02267	0.00138444	1.95528	0.00179867	2.70641	0.00019959	2.94718	0.000123492
MSMEG_5733	universal stress protein family,ProbeLoc5816598-5816553,SeqLoc5817425-5816547	2.84156	0.0335103	2.24924	0.0781745	2.24315	0.078956	2.69096	0.0407108
MSMEG_5750	hypothetical protein,ProbeLoc5830404-5830349,SeqLoc5830420-5830307	-2.31396	0.00332621	-2.11041	0.00589053	-1.8619	0.0136238	-2.2553	0.00388641
MSMEG_5751	putative adhesin/hemolysin,ProbeLoc5830598-5830538,SeqLoc5830830-5830537	-2.02763	0.010171	-1.82951	0.0199934	-1.68698	0.0350057	-2.02488	0.0102596
MSMEG_5772	cytospin-A, putative,ProbeLoc5845516-5845471,SeqLoc5845887-5845429	2.53872	0.00117189	2.40545	0.00161247	2.08268	0.00404985	2.34387	0.00188889
MSMEG_5773	fatty acid desaturase,ProbeLoc5844595-5844643,SeqLoc5844594-5845598	3.89723	0.00380488	3.5692	0.00528324	4.43037	0.00240876	4.69144	0.00197955
MSMEG_5774	tRNA-dihydrouridine synthase, putative,ProbeLoc5845625-5845671,SeqLoc5845595-5846764	3.21222	0.00422868	2.72184	0.00877259	2.39979	0.0158798	2.94724	0.00613454
MSMEG_5799	nucleoside-diphosphate-sugar epimerase,ProbeLoc5866362-5866407,SeqLoc5866339-5867736	1.82346	0.0148082	1.79967	0.0162681	1.86922	0.0124268	2.21702	0.00401356
MSMEG_5816	conserved hypothetical protein,ProbeLoc5882191-5882242,SeqLoc5882145-5883410	-1.63838	0.00171801	-1.40617	0.0105788	-2.31148	8.65226e-05	-2.45822	5.67097e-05
MSMEG_5829	Dyp-type peroxidase,ProbeLoc5896658-5896704,SeqLoc5896604-5897635	-1.88559	0.00223294	-2.04677	0.00117216	-2.28359	0.000535459	-2.35393	0.000437015
MSMEG_5835	fumarate reductase/succinate dehydrogenase flavoprotein,ProbeLoc5900996-5900950,SeqLoc5902514-5900871	-1.70653	0.00265683	-1.47672	0.0120277	-1.68672	0.00297405	-1.48785	0.0110523
MSMEG_5850	transcriptional regulator, TetR family protein,ProbeLoc5916826-5916781,SeqLoc5917400-5916780	1.5805	0.0106551	1.36012	0.0509536	1.40264	0.036469	1.44585	0.026382
MSMEG_5868	hypothetical protein,ProbeLoc5934004-5933944,SeqLoc5934246-5933938	-1.63788	0.0233317	-1.63386	0.0238003	1.11591	0.532521	1.07212	0.689024
MSMEG_5887	intersectin-EH binding protein Ibp1,ProbeLoc5948846-5948891,SeqLoc5948845-5949216	1.59645	0.00367147	1.39262	0.0179654	2.17631	0.000231989	1.8371	0.000926328
MSMEG_5889	conserved hypothetical protein,ProbeLoc5949767-5949813,SeqLoc5949761-5950150	-3.49287	1.50211e-05	-4.18274	6.57054e-06	-6.26784	1.40105e-06	-5.05213	3.05054e-06
MSMEG_5890	conserved hypothetical protein,ProbeLoc5950204-5950249,SeqLoc5950199-5950363	-1.79466	0.00142099	-2.12039	0.00035474	-2.9301	4.3366e-05	-2.4198	0.000139048
MSMEG_5893	conserved hypothetical protein,ProbeLoc5953032-5952986,SeqLoc5953462-5952977	-2.2954	0.00240481	-1.51449	0.04906	-1.89515	0.00866759	-1.54898	0.0408274
MSMEG_5896	virulence factor Mce family protein,ProbeLoc5956000-5955955,SeqLoc5957006-5955858	-2.4365	0.0391605	-1.65186	0.192085	-3.26492	0.0125941	-2.27729	0.0515087
MSMEG_5936	conserved hypothetical protein,ProbeLoc5996733-5996685,SeqLoc5997067-5996684	3.47678	0.00495309	3.58006	0.00442102	4.51276	0.00189144	5.82433	0.000815243
MSMEG_5938	hypothetical protein,ProbeLoc5996668-5996713,SeqLoc5996576-5997187	2.32495	0.0162874	2.12196	0.0259528	1.9872	0.036623	2.30499	0.017007
MSMEG_5965	hypothetical protein,ProbeLoc6028444-6028500,SeqLoc6028304-6029836	-1.56564	0.023403	-1.45453	0.0456255	-1.48538	0.0376165	-1.35342	0.0894196
MSMEG_5968	polysaccharide biosynthesis protein,ProbeLoc6032805-6032760,SeqLoc6034267-6032735	-2.25016	0.00275386	-2.10693	0.00421353	-1.85195	0.0103416	-1.77309	0.0142747
MSMEG_5969	conserved hypothetical protein,ProbeLoc6034421-6034372,SeqLoc6035585-6034371	-2.6417	0.0220688	-2.34936	0.0361582	-2.26937	0.0419563	-2.215	0.046591
MSMEG_5970	probable glutamate-1-semialdehyde 2,1-aminomutase,ProbeLoc6035874-6035931,SeqLoc6035857-6037233	-2.68773	0.0316543	-2.637	0.0340365	-2.51683	0.0407033	-2.57501	0.0372797
MSMEG_5976	epimerase/dehydratase,ProbeLoc6041234-6041186,SeqLoc6042213-6041185	-2.05217	0.0121961	-1.94473	0.0170352	-2.11033	0.0102926	-1.53915	0.0802627
MSMEG_6027	major facilitator superfamily MFS_1,ProbeLoc6094197-6094139,SeqLoc6095395-6094067	1.61223	0.0462758	1.73826	0.027076	1.18184	0.419126	1.10991	0.608166
MSMEG_6042	transcriptional regulator, TetR family,ProbeLoc6109958-6110011,SeqLoc6109952-6110566	-1.96666	0.000348164	-1.59635	0.00259169	-1.90678	0.000454027	-1.32508	0.0262164
MSMEG_6045	ABC heavy metal transporter, inner membrane subunit,ProbeLoc6112539-6112493,SeqLoc6113341-6112469	2.05152	0.00102344	1.79904	0.00296498	2.13203	0.00076889	1.7387	0.00400507
MSMEG_6046	cation ABC transporter, ATP-binding protein, putative,ProbeLoc6113387-6113342,SeqLoc6114120-6113341	2.53442	0.000558249	2.06044	0.0021805	2.39716	0.00078669	1.77852	0.00675679
MSMEG_6047	cation ABC transporter, periplasmic cation-binding protein, putative,ProbeLoc6114321-6114275,SeqLoc6115072-6114107	2.85103	0.000340963	2.69094	0.000470413	2.52325	0.000685072	2.51138	0.000704742
MSMEG_6055	hypothetical protein,ProbeLoc6122669-6122624,SeqLoc6122877-6122623	2.5451	0.000156242	2.71485	0.000105493	1.95399	0.00102643	1.82186	0.00185288
MSMEG_6058	cadmium transporting P-type ATPase,ProbeLoc6125573-6125528,SeqLoc6127611-6125473	2.09599	0.00025136	1.8509	0.000711653	2.90415	2.8885e-05	2.35828	0.000106042
MSMEG_6064	lipoprotein,ProbeLoc6131746-6131699,SeqLoc6132566-6131586	-1.67753	0.00444844	-1.93561	0.00126187	-2.05502	0.000786593	-2.41224	0.000253083
MSMEG_6096	bordetella pertussis Bvg accessory factor family,ProbeLoc6159086-6159033,SeqLoc6159847-6159032	-1.65077	0.0178672	-2.02876	0.00366142	-1.72706	0.0123498	-1.97681	0.00440699
MSMEG_6109	LpqG protein,ProbeLoc6172157-6172202,SeqLoc6172152-6172883	-1.53267	0.0182131	-1.52578	0.0190303	-1.389	0.0490304	-1.48197	0.0253638
MSMEG_6116	conserved hypothetical protein,ProbeLoc6177613-6177658,SeqLoc6177612-6178142	-1.8265	0.000830103	-2.13939	0.000222381	-1.50184	0.00629178	-1.76665	0.00113225
MSMEG_6128	two-component system response regulator,ProbeLoc6190915-6190870,SeqLoc6191315-6190869	-1.86853	0.00275351	-2.21973	0.000752759	-1.88471	0.00256675	-2.06697	0.00125469
MSMEG_6129	conserved hypothetical protein,ProbeLoc6190840-6190885,SeqLoc6190437-6190883	2.11729	0.000521493	2.15472	0.000457919	3.02902	5.37468e-05	2.95948	6.10106e-05
MSMEG_6130	two-component sensor protein,ProbeLoc6191799-6191752,SeqLoc6192889-6191312	-1.75679	0.00104259	-2.04447	0.000274387	-1.95479	0.000397239	-1.90077	0.000505598
MSMEG_6131	magnesium or manganese-dependent protein phosphatase,ProbeLoc6193103-6193058,SeqLoc6194094-6192886	-1.83653	0.00401915	-2.15859	0.00118261	-1.70091	0.00769181	-1.94106	0.00258815
MSMEG_6136	membrane protein, TerC family,ProbeLoc6198857-6198812,SeqLoc6199776-6198808	-2.03239	0.000851213	-2.14898	0.000559366	-1.81368	0.00217165	-1.89347	0.00150371
MSMEG_6172	hypothetical protein,ProbeLoc6240834-6240788,SeqLoc6241332-6240784	-1.65559	0.00366109	-1.76781	0.00195697	-1.54909	0.00726499	-1.76287	0.00200805
MSMEG_6175	2-keto-3-deoxy-galactonokinase,ProbeLoc6243574-6243622,SeqLoc6243569-6244549	-1.91831	0.0314061	-1.80488	0.0448177	-2.87569	0.00372589	-3.04764	0.00284383
MSMEG_6176	2-dehydro-3-deoxy-6-phosphogalactonate aldolase,ProbeLoc6244784-6244829,SeqLoc6244546-6245172	-2.29198	0.0396487	-2.07236	0.0614903	-3.72029	0.0057025	-3.66888	0.00600099
MSMEG_6179	acetyl-coenzyme A synthetase,ProbeLoc6247807-6247852,SeqLoc6247672-6250494	8.69573	0.00225239	8.25248	0.00255607	5.76526	0.00642674	7.35087	0.00340496
MSMEG_6194	beta-lactamase related protein,ProbeLoc6261297-6261249,SeqLoc6262032-6261214	-1.79387	0.0395552	-1.91018	0.0270313	-1.94539	0.0242412	-1.89487	0.0283681
MSMEG_6196	gaba permease,ProbeLoc6262384-6262334,SeqLoc6263446-6262025	-3.41976	0.0138734	-3.21291	0.0173136	-3.29007	0.0159066	-3.04547	0.021007
MSMEG_6203	cysteine synthase/cystathionine beta-synthase family protein,ProbeLoc6271095-6271140,SeqLoc6270944-6272041	-1.67411	0.0457488	-1.57135	0.0702338	-1.47137	0.109972	-1.49125	0.100355
MSMEG_6209	conserved hypothetical protein,ProbeLoc6275486-6275545,SeqLoc6275481-6275699	-1.72526	0.0222249	-1.68297	0.0267139	-1.45106	0.08344	-2.06022	0.00645259
MSMEG_6210	conserved hypothetical protein,ProbeLoc6275868-6275913,SeqLoc6275706-6276398	1.85168	0.000917582	1.80357	0.00116353	1.8758	0.000818667	2.27719	0.000178197
MSMEG_6211	hypothetical protein,ProbeLoc6276455-6276409,SeqLoc6276556-6276404	2.47442	0.00661595	1.6033	0.0819297	3.02738	0.0024452	4.33422	0.000537826
MSMEG_6212	hemerythrin HHE cation binding domain subfamily, putative,ProbeLoc6276682-6276727,SeqLoc6276681-6277265	2.70123	0.00316313	2.12895	0.0116393	2.17081	0.0103906	2.83529	0.00248066
MSMEG_6213	Manganese containing catalase,ProbeLoc6277382-6277330,SeqLoc6278220-6277327	3.45271	0.00531076	2.57894	0.0178327	2.51646	0.019872	3.18521	0.00731572
MSMEG_6222	integral membrane protein,ProbeLoc6285690-6285735,SeqLoc6285668-6286591	-1.53243	0.00313883	-1.49503	0.00422935	-1.57107	0.00234804	-1.65393	0.00133071
MSMEG_6236	two-component system, regulatory protein,ProbeLoc6301666-6301621,SeqLoc6302270-6301620	2.43493	4.89619e-05	2.52205	3.87846e-05	1.13715	0.209135	1.45951	0.00554538
MSMEG_6237	conserved hypothetical protein,ProbeLoc6300748-6300793,SeqLoc6300742-6301623	6.37499	0.000364765	7.02166	0.000272698	1.03147	0.912079	1.44145	0.221317
MSMEG_6238	putative two-component system sensor kinase,ProbeLoc6302500-6302455,SeqLoc6303418-6302267	4.04512	4.99103e-05	3.35662	0.000117041	-1.07546	0.632537	1.07766	0.623192
MSMEG_6239	1,3-propanediol dehydrogenase,ProbeLoc6303691-6303645,SeqLoc6304816-6303617	3.1863	0.000977879	3.10168	0.00111113	1.14921	0.514134	1.44132	0.116559
MSMEG_6240	conserved hypothetical protein,ProbeLoc6305080-6305028,SeqLoc6306446-6304953	6.75078	0.000897947	7.42636	0.000686378	-1.16612	0.653712	2.25803	0.0447293
MSMEG_6241	ATPase associated with various cellular activities, AAA-5,ProbeLoc6306489-6306444,SeqLoc6307501-6306443	13.5841	0.000803504	13.9015	0.000765399	-1.40626	0.463643	2.07069	0.144283
MSMEG_6242	alcohol dehydrogenase, iron-containing,ProbeLoc6307590-6307538,SeqLoc6308803-6307532	19.2847	2.43991e-05	20.2539	2.20804e-05	-1.15978	0.605049	1.90078	0.0541842
MSMEG_6253	fur family transcriptional regulator,ProbeLoc6318275-6318230,SeqLoc6318691-6318227	-5.56301	1.65716e-06	-5.94758	1.30561e-06	-3.56605	1.06114e-05	-4.67795	3.21341e-06
MSMEG_6275	DNA polymerase III subunit epsilon,ProbeLoc6340615-6340570,SeqLoc6341422-6340409	-2.96665	0.0127649	-3.4479	0.00709309	-2.66575	0.0197905	-2.67537	0.0194953
MSMEG_6280	conserved hypothetical protein,ProbeLoc6345160-6345103,SeqLoc6345239-6344931	-1.81314	0.00926208	-1.58918	0.0267055	1.05912	0.733587	1.04128	0.810102
MSMEG_6283	FAD binding domain protein,ProbeLoc6347090-6347136,SeqLoc6346717-6348117	-1.61658	0.0116764	-1.80209	0.00450056	-1.69626	0.0075652	-1.87501	0.0032528
MSMEG_6284	cyclopropane-fatty-acyl-phospholipid synthase,ProbeLoc6348115-6348160,SeqLoc6348114-6349427	-1.65153	0.00398464	-1.83991	0.00145784	-1.29271	0.0629011	-1.51114	0.0100453
MSMEG_6293	transcriptional regulatory protein,ProbeLoc6358700-6358759,SeqLoc6358686-6359258	-1.66174	0.0386954	-1.66795	0.0376865	-2.14928	0.00700715	-1.89183	0.0158559
MSMEG_6315	lipoprotein LpqH,ProbeLoc6380665-6380710,SeqLoc6380664-6381155	-1.53052	0.0380953	-1.73665	0.0135359	-1.53116	0.0379604	-1.68425	0.017266
MSMEG_6340	short-chain dehydrogenase/reductase SDR,ProbeLoc6402437-6402484,SeqLoc6402432-6403187	-1.71838	0.115726	-1.59733	0.163535	-2.2234	0.0341993	-1.9356	0.0656002
MSMEG_6343	conserved hypotehical protein,ProbeLoc6407295-6407250,SeqLoc6407746-6407249	-1.85395	0.00111902	-1.79833	0.00146875	-1.68723	0.00268071	-1.68281	0.00275066
MSMEG_6345	conserved hypothetical protein,ProbeLoc6407912-6407966,SeqLoc6407908-6408258	-1.65409	0.0217523	-1.74769	0.0141052	-1.26793	0.201324	-1.23493	0.249681
MSMEG_6346	hypothetical protein,ProbeLoc6408352-6408397,SeqLoc6408351-6408779	-1.83498	0.000515036	-1.91659	0.000348068	-1.37864	0.0129472	-1.44382	0.00703747
MSMEG_6354	serine esterase, cutinase family,ProbeLoc6413231-6413276,SeqLoc6413230-6413949	1.94944	0.0747171	2.09551	0.0539582	3.00516	0.0115314	3.92688	0.00414789
MSMEG_6355	hypothetical protein,ProbeLoc6414249-6414298,SeqLoc6414246-6414500	2.149	0.000295664	2.59742	8.11074e-05	2.33524	0.000162751	2.90708	4.16194e-05
MSMEG_6361	transcriptional regulator, MarR family,ProbeLoc6417849-6417803,SeqLoc6418307-6417795	-1.70387	0.0890225	-2.00637	0.0374844	-1.8488	0.0576234	-1.77749	0.0710293
MSMEG_6365	conserved hypothetical protein,ProbeLoc6421243-6421292,SeqLoc6421207-6421734	-1.88759	0.00172998	-1.88412	0.00175666	1.11999	0.389626	-1.1092	0.429127
MSMEG_6366	O-antigen export system, ATP-binding protein,ProbeLoc6421874-6421919,SeqLoc6421742-6422551	-2.05464	0.0149429	-2.03636	0.0157595	-1.46226	0.128819	-1.92263	0.0223175
MSMEG_6367	glycosyl transferase, group 2 family protein,ProbeLoc6422629-6422674,SeqLoc6422538-6423446	-1.6099	0.0166989	-1.6239	0.0154733	-1.43298	0.0486247	-1.66353	0.012546
MSMEG_6369	O-antigen export system, permease protein,ProbeLoc6423684-6423733,SeqLoc6423443-6424273	-1.97606	0.000662757	-1.76889	0.00173502	-1.35425	0.0313663	-1.57633	0.0054388
MSMEG_6380	hypothetical protein,ProbeLoc6434242-6434197,SeqLoc6434412-6434002	-1.65897	0.0341806	-1.68452	0.0305829	-1.5069	0.0698012	-1.67464	0.031918
MSMEG_6381	conserved hypothetical protein,ProbeLoc6435024-6434977,SeqLoc6436762-6434939	-2.00363	0.0130435	-1.91954	0.017126	-2.1269	0.0090262	-2.19068	0.0075594
MSMEG_6382	oxidoreductase, FAD-binding,ProbeLoc6437361-6437407,SeqLoc6436944-6438350	-1.61578	0.00280891	-1.60613	0.00299447	-1.58529	0.00344878	-1.58598	0.00343247
MSMEG_6383	transcription regulator FurA,ProbeLoc6438418-6438464,SeqLoc6438415-6438876	-1.58377	0.00274492	-1.59375	0.00256048	-1.35434	0.0189757	-1.44993	0.00778655
MSMEG_6415	conserved hypothetical protein,ProbeLoc6487195-6487241,SeqLoc6487173-6487517	1.51993	0.00993169	1.56826	0.00712442	2.28448	0.000287668	1.85389	0.0014507
MSMEG_6422	ferritin family protein,ProbeLoc6492630-6492682,SeqLoc6492624-6493169	1.79773	0.0224409	1.4935	0.0835772	2.53913	0.00266687	2.03493	0.00990015
MSMEG_6426	conserved hypothetical protein,ProbeLoc6496236-6496282,SeqLoc6496047-6496190	-2.02095	0.157939	-1.7363	0.253724	-2.98159	0.0453055	-3.62017	0.0247193
MSMEG_6447	hypothetical protein,ProbeLoc6512317-6512365,SeqLoc6512085-6512408	-1.75952	0.0103551	-2.02474	0.0036011	-1.89738	0.00578355	-1.75998	0.0103336
MSMEG_6449	conserved hypothetical protein,ProbeLoc6512635-6512688,SeqLoc6512612-6512932	-2.29213	0.0149412	-2.39266	0.0120003	-2.24858	0.016502	-2.70182	0.00660942
MSMEG_6465	chloride channel,ProbeLoc6530557-6530603,SeqLoc6530521-6531897	-1.70468	0.00111357	-1.79793	0.000660507	-2.0084	0.000247989	-2.01844	0.000237998
MSMEG_6466	aquaporin Z,ProbeLoc6532017-6532063,SeqLoc6532006-6532779	1.57194	0.00133638	1.64399	0.000799563	1.41065	0.00540673	1.48926	0.00260641
MSMEG_6467	starvation-induced DNA protecting protein,ProbeLoc6532923-6532878,SeqLoc6533404-6532853	4.51434	3.00523e-05	3.77468	6.42571e-05	4.81204	2.33661e-05	4.76042	2.43644e-05
MSMEG_6480	putative transcriptional regulatory protein,ProbeLoc6542050-6542109,SeqLoc6542006-6542638	-1.75081	0.00161794	-1.47403	0.00990058	-1.90344	0.000761848	-1.76361	0.00151057
MSMEG_6485	ATP binding protein,ProbeLoc6547119-6547070,SeqLoc6547516-6547061	-1.50008	0.00620631	-1.49644	0.00638589	-1.12718	0.278256	-1.03734	0.728405
MSMEG_6514	trehalose synthase-fused probable maltokinase,ProbeLoc6576736-6576691,SeqLoc6578015-6576690	1.51642	0.0448069	1.31758	0.147048	1.93818	0.00661926	2.07235	0.00415187
MSMEG_6534	hypothetical protein,ProbeLoc6591968-6591923,SeqLoc6592053-6591922	1.59425	0.00527223	1.75411	0.00206222	1.23977	0.101352	1.23455	0.106907
MSMEG_6544	transport-associated, putative,ProbeLoc6601720-6601674,SeqLoc6601822-6601673	-1.60359	0.112608	-1.26008	0.400572	1.63092	0.102573	1.25102	0.414617
MSMEG_6579	conserved hypothetical protein,ProbeLoc6633288-6633344,SeqLoc6633239-6633637	1.70529	0.0245545	1.70702	0.0243713	1.99796	0.00803745	1.86444	0.0129104
MSMEG_6603	NADH:flavin oxidoreductase/nadh oxidase,ProbeLoc6658878-6658829,SeqLoc6659215-6658820	-1.89572	0.00107927	-1.00296	0.979974	-1.08833	0.481175	1.44074	0.0165749
MSMEG_6604	transcriptional regulator, TetR family protein,ProbeLoc6660010-6659964,SeqLoc6660517-6659918	-1.79416	0.00297261	-1.6372	0.00685379	-1.49611	0.0168751	-1.52076	0.014249
MSMEG_6605	transcriptional regulatory protein,ProbeLoc6659395-6659440,SeqLoc6659358-6659954	-1.72682	0.0271368	-1.13524	0.530459	-1.16318	0.457738	1.13689	0.525893
MSMEG_6607	hypothetical protein,ProbeLoc6661388-6661342,SeqLoc6662100-6661240	1.71253	0.0125439	1.4977	0.0393719	1.73989	0.0110322	1.99682	0.0038614
MSMEG_6609	hypothetical protein,ProbeLoc6663088-6663043,SeqLoc6663502-6663038	2.69174	0.00374538	2.37411	0.00722214	2.9157	0.00252696	2.78488	0.00316064
MSMEG_6610	protein of unknown function DUF58, putative,ProbeLoc6663609-6663564,SeqLoc6664352-6663492	3.54642	0.00608754	3.6235	0.00561558	3.17777	0.00929346	4.01479	0.00385886
MSMEG_6611	hypothetical protein,ProbeLoc6663019-6663066,SeqLoc6663002-6663529	1.53487	0.0327091	1.38998	0.0789529	1.54922	0.0301688	1.63457	0.0190965
MSMEG_6615	hypothetical protein,ProbeLoc6667617-6667572,SeqLoc6668242-6667571	4.394	0.00287173	3.97898	0.00407022	3.40351	0.00726172	3.87252	0.00448868
MSMEG_6616	S-(hydroxymethyl)glutathione dehydrogenase,ProbeLoc6668356-6668310,SeqLoc6669426-6668245	3.54549	0.000486634	3.7204	0.000394031	2.99127	0.00108048	2.82994	0.00142895
MSMEG_6620	conserved hypothetical protein,ProbeLoc6674199-6674153,SeqLoc6674437-6674114	-2.04087	0.0168045	-1.92657	0.0237112	-1.62617	0.0683201	-1.74382	0.0438806
MSMEG_6649	conserved hypothetical protein,ProbeLoc6702968-6702916,SeqLoc6703805-6702915	-2.46151	5.67866e-05	-2.29085	9.31621e-05	-2.44695	5.90765e-05	-2.68748	3.24459e-05
MSMEG_6655	conserved hypothetical protein,ProbeLoc6709955-6709910,SeqLoc6710645-6709869	-1.61582	0.0067345	-1.44535	0.0215017	-1.71317	0.00385333	-1.07796	0.558395
MSMEG_6656	conserved hypothetical protein,ProbeLoc6710760-6710712,SeqLoc6712219-6710711	-1.98813	0.0144047	-1.78105	0.0292515	-1.92965	0.0173901	-1.87535	0.0208802
MSMEG_6663	C5-O-methyltransferase,ProbeLoc6717921-6717873,SeqLoc6718588-6717845	1.85482	0.118124	1.74383	0.152321	2.31773	0.0470281	2.99499	0.0170112
MSMEG_6664	methylenetetrahydrofolate reductase family protein, putative,ProbeLoc6718793-6718748,SeqLoc6719460-6718615	2.98505	0.0262873	2.70512	0.0374826	3.01382	0.0254055	4.11976	0.0087758
MSMEG_6665	integral membrane protein,ProbeLoc6719685-6719638,SeqLoc6719912-6719637	1.91793	0.00464772	1.75502	0.00929443	3.02135	0.000270364	3.49713	0.000131305
MSMEG_6667	conserved hypothetical protein,ProbeLoc6720612-6720566,SeqLoc6720974-6720444	1.71122	0.115877	1.7739	0.0974883	2.56339	0.0174252	2.30657	0.0280901
MSMEG_6727	amino acid permease-associated region,ProbeLoc6774191-6774237,SeqLoc6774109-6775455	3.79628	0.00642734	3.58303	0.00791296	4.86528	0.00277041	5.73678	0.00165427
MSMEG_6728	conserved hypothetical protein,ProbeLoc6775463-6775508,SeqLoc6775459-6775947	4.24537	0.00199828	4.37068	0.0017999	3.83135	0.00292197	5.19244	0.000995638
MSMEG_6729	DNA-binding protein,ProbeLoc6777123-6777078,SeqLoc6777760-6776891	-2.5653	0.000455357	-2.44896	0.000604626	-2.79158	0.000279115	-2.98927	0.000192236
MSMEG_6730	putative oxidoreductase YdbC,ProbeLoc6776061-6776108,SeqLoc6776043-6776948	3.2219	0.000937765	2.97539	0.00137293	3.05074	0.00121544	3.49135	0.000650281
MSMEG_6733	hydrolase, carbon-nitrogen family,ProbeLoc6779173-6779128,SeqLoc6779912-6779127	-1.60291	0.00167534	-1.53776	0.00270557	-1.50238	0.00358582	-1.3671	0.012421
MSMEG_6734	dibenzothiophene desulfurization enzyme A,ProbeLoc6779993-6779941,SeqLoc6781251-6779938	-1.50719	0.0564569	-1.57079	0.0406688	-1.69874	0.0221895	-1.27547	0.214042
MSMEG_6741	antar domain protein,ProbeLoc6787638-6787578,SeqLoc6788229-6787549	-1.74452	0.0049759	-1.70328	0.00614905	-1.4919	0.0217201	-1.78766	0.00402906
MSMEG_6754	MaoC like domain protein,ProbeLoc6798479-6798528,SeqLoc6798433-6799461	-1.95414	0.0061168	-1.78878	0.0117292	-1.34709	0.120665	-1.44594	0.0659864
MSMEG_6755	isoflavone reductase,ProbeLoc6799523-6799570,SeqLoc6799518-6800441	-2.29087	0.0020386	-2.35249	0.0017276	-1.90385	0.00715433	-1.99739	0.00507631
MSMEG_6765	ABC-2 type transporter superfamily,ProbeLoc6809387-6809342,SeqLoc6810183-6809341	1.62965	0.0277669	1.67921	0.0219615	1.2781	0.200859	1.45445	0.0696845
MSMEG_6767	mycocerosic acid synthase,ProbeLoc6811153-6811106,SeqLoc6816496-6811016	3.30399	0.00246714	2.97037	0.00395645	2.82693	0.00497364	3.44813	0.00205636
MSMEG_6768	halogenase,ProbeLoc6816920-6816875,SeqLoc6818328-6816577	3.78116	0.0019998	4.06568	0.00151096	3.06467	0.00477567	3.45331	0.00287997
MSMEG_6769	transporter, monovalent cation:proton antiporter-2 (CPA2) family,ProbeLoc6818414-6818369,SeqLoc6819639-6818359	1.81269	0.0215152	1.67008	0.0379419	1.87066	0.0174063	1.7464	0.0277719
MSMEG_6772	homoserine O-acetyltransferase,ProbeLoc6820933-6820981,SeqLoc6820932-6821960	2.12113	0.00052732	1.81298	0.00188503	1.24946	0.10255	1.67935	0.00381624
MSMEG_6787	ribose 5-phosphate isomerase,ProbeLoc6835006-6834950,SeqLoc6835211-6834753	2.64593	0.0628751	2.1831	0.118125	2.70919	0.0582084	3.59042	0.0236915
MSMEG_6803	ribose transport system permease protein RbsC,ProbeLoc6850081-6850027,SeqLoc6850911-6849892	1.52425	0.0448681	1.40585	0.088053	1.11809	0.532582	1.13634	0.477032
MSMEG_6819	conserved domain protein,ProbeLoc6869803-6869848,SeqLoc6869784-6870715	2.40562	0.0056267	2.04853	0.014165	2.73616	0.00285459	3.05146	0.0016724
MSMEG_6821	NLP/P60 family protein,ProbeLoc6871575-6871530,SeqLoc6872626-6871529	-1.78929	0.0152794	-1.62819	0.0311152	-1.78838	0.0153362	-1.64765	0.0283907
MSMEG_6862	putative transcription regulator,ProbeLoc6910549-6910608,SeqLoc6910524-6911108	-2.21768	0.0251615	-1.83112	0.0664351	-1.84425	0.0640253	-2.44486	0.0156905
MSMEG_6863	class II aldolase/adducin domain protein,ProbeLoc6911181-6911226,SeqLoc6911105-6911872	-1.54598	0.00688075	-1.4961	0.00987619	-1.34107	0.0361701	-1.51257	0.00874063
MSMEG_6875	endoribonuclease L-PSP family,ProbeLoc6924145-6924100,SeqLoc6925229-6924099	1.62468	0.202866	-1.01394	0.968938	-1.66222	0.185009	-1.71715	0.162086
MSMEG_6888	transposase subunit,ProbeLoc6935898-6935842,SeqLoc6936627-6935806	-1.53589	0.00629911	-1.55809	0.00538046	-1.56759	0.00503693	-1.46733	0.0105952
MSMEG_6891	ribonuclease H,ProbeLoc6937517-6937562,SeqLoc6937486-6937740	-1.56471	0.0435336	-1.39637	0.107306	-1.37842	0.118929	-1.14102	0.485435
MSMEG_6903	transcriptional regulator, PadR family protein,ProbeLoc6949610-6949655,SeqLoc6949596-6950150	-2.04337	0.0168134	-2.12606	0.0133458	-1.65962	0.0603658	-2.00743	0.0186712
MSMEG_6914	conserved hypothetical protein,ProbeLoc6957052-6957006,SeqLoc6958345-6957005	-1.60003	0.0327376	-1.56757	0.0385496	-1.46494	0.0667507	-1.44943	0.0728305
MSMEG_6921	conserved hypothetical protein,ProbeLoc6963586-6963537,SeqLoc6964135-6963530	-1.67312	0.0366115	-1.89027	0.015812	-1.41775	0.121043	-1.56536	0.0589621
mtrA	DNA-binding response regulator MtrA,ProbeLoc1950441-1950487,SeqLoc1950437-1951123	-1.89701	0.000421872	-1.77647	0.000772438	-1.32766	0.0234909	-1.3139	0.027209
nuoH	NADH-quinone oxidoreductase, H subunit,ProbeLoc2134452-2134407,SeqLoc2135632-2134406	2.02859	0.000408702	1.73787	0.00158724	1.10979	0.357648	1.31964	0.0364985
nuoI	NADH-quinone oxidoreductase, I subunit,ProbeLoc2133932-2133872,SeqLoc2134413-2133871	3.65009	0.00800092	2.75383	0.0230954	1.28549	0.486928	2.00152	0.0849394
nuoK	NADH-quinone oxidoreductase, k subunit,ProbeLoc2132869-2132820,SeqLoc2133110-2132811	2.77273	0.000181034	2.75426	0.000188093	1.47775	0.023274	2.04983	0.00130155
nuoL	NADH-quinone oxidoreductase, L subunit,ProbeLoc2130960-2130915,SeqLoc2132803-2130914	3.84627	9.98974e-05	3.24146	0.000221206	1.67644	0.0152231	2.44147	0.00104302
nuoM	NADH-quinone oxidoreductase, M subunit,ProbeLoc2129556-2129509,SeqLoc2130920-2129331	2.43629	0.000657233	1.80229	0.00566694	1.56965	0.0187698	1.72549	0.00814084
nuoN	NADH-quinone oxidoreductase, N subunit,ProbeLoc2127819-2127765,SeqLoc2129329-2127764	3.24294	0.000787751	2.60114	0.0023902	1.82389	0.0206965	2.20735	0.00610271
panB	3-methyl-2-oxobutanoate hydroxymethyltransferase,ProbeLoc4386692-4386751,SeqLoc4386689-4387552	-2.41112	0.0242904	-2.55301	0.0188352	-2.10953	0.044794	-2.36429	0.0265347
panC	pantoate--beta-alanine ligase,ProbeLoc6159977-6159929,SeqLoc6160867-6159923	-3.62443	0.000106201	-4.0609	6.42523e-05	-3.63691	0.000104542	-3.93577	7.35149e-05
pheS	phenylalanyl-tRNA synthetase, alpha subunit,ProbeLoc3848109-3848063,SeqLoc3848755-3847685	-1.9094	0.04134	-1.56046	0.1271	-1.99351	0.032691	-2.1793	0.0203429
phoU	phosphate transport system regulatory protein PhoU,ProbeLoc1692223-1692268,SeqLoc1692222-1692881	1.68404	0.0143859	1.58037	0.0245909	2.2332	0.00178873	2.29785	0.00148672
ppa	inorganic pyrophosphatase,ProbeLoc6177079-6177127,SeqLoc6177063-6177551	-1.81746	0.0185136	-1.8274	0.0178279	-1.38746	0.132942	-1.74275	0.024846
ppk	polyphosphate kinase,ProbeLoc2473456-2473406,SeqLoc2475352-2473142	-1.54587	0.00465452	-1.57694	0.00373185	-1.35957	0.0222124	-1.35623	0.0229392
prfC	peptide chain release factor 3,ProbeLoc1411431-1411386,SeqLoc1412792-1411176	-2.293	0.00394539	-2.48482	0.00247116	-2.20178	0.00504826	-2.25133	0.00440632
pstA	phosphate ABC transporter, permease protein PstA,ProbeLoc5852625-5852566,SeqLoc5853428-5852502	-1.76302	0.0146672	-1.94145	0.00724579	-1.86299	0.00973982	-1.63928	0.0257642
pstB	phosphate ABC transporter, ATP-binding protein,ProbeLoc5851772-5851722,SeqLoc5852493-5851717	-2.06455	0.00917214	-2.39697	0.00374564	-1.9253	0.0143712	-1.8434	0.0191874
purE	phosphoribosylaminoimidazole carboxylase, catalytic subunit,ProbeLoc1895212-1895259,SeqLoc1895208-1895687	-1.65331	0.00133431	-1.77994	0.000630917	-1.75521	0.000723102	-1.68941	0.00106333
purK	phosphoribosylaminoimidazole carboxylase, ATPase subunit,ProbeLoc1894000-1894051,SeqLoc1893955-1895181	-1.71105	0.000588089	-1.70391	0.000614312	-1.80541	0.000343438	-1.71073	0.000589243
rho	transcription termination factor Rho,ProbeLoc5049552-5049506,SeqLoc5051422-5049428	-1.98151	0.0276476	-2.18374	0.0161523	-1.87556	0.0378137	-1.90821	0.0342507
rluB	ribosomal large subunit pseudouridine synthase B,ProbeLoc3804925-3804876,SeqLoc3805612-3804869	-1.67474	0.00219121	-1.70181	0.00186717	-1.40499	0.0158303	-1.57249	0.00424259
rplL	ribosomal protein L7/L12,ProbeLoc1459300-1459353,SeqLoc1459265-1459657	-10.4811	1.28823e-06	-10.4402	1.30171e-06	-11.0339	1.12534e-06	-12.2615	8.59987e-07
rpmC	ribosomal protein L29,ProbeLoc1542112-1542160,SeqLoc1542066-1542299	-1.57408	0.0250426	-2.54817	0.00076988	-2.81383	0.000438432	-3.23798	0.000211538
rpoB	DNA-directed RNA polymerase, beta subunit,ProbeLoc1461637-1461696,SeqLoc1461630-1465139	2.06484	0.00852808	1.64062	0.0406731	1.66648	0.036361	2.40374	0.00340691
rpsO	ribosomal protein S15,ProbeLoc2734905-2734952,SeqLoc2734886-2735155	-1.52648	0.00412368	-1.4583	0.00715728	-1.30243	0.0323059	-1.21755	0.0856604
ruvA	holliday junction DNA helicase RuvA,ProbeLoc3004919-3004964,SeqLoc3004849-3005436	-1.53695	0.054274	-1.58343	0.0431857	-1.44192	0.0890251	-1.56177	0.0479856
sdaA	L-serine ammonia-lyase,ProbeLoc3509264-3509309,SeqLoc3509255-3510631	3.27171	0.00053354	2.76541	0.00123764	2.90072	0.000965021	3.66206	0.000318915
sdhA	succinate dehydrogenase, flavoprotein subunit,ProbeLoc1763958-1763913,SeqLoc1765666-1763912	-2.06543	0.0634682	-2.30488	0.0394489	-2.99684	0.0133192	-2.73708	0.0191855
sdhB	succinate dehydrogenase, iron-sulfur protein,ProbeLoc1763170-1763125,SeqLoc1763909-1763124	-2.09461	0.000680458	-2.41611	0.00025036	-2.38469	0.00027286	-2.49687	0.000202594
sdhC	succinate dehydrogenase, cytochrome b556 subunit,ProbeLoc1766191-1766145,SeqLoc1766560-1766144	-3.59689	0.000966972	-2.95487	0.00234803	-3.08245	0.00192365	-3.41277	0.00121383
sufB	FeS assembly protein SufB,ProbeLoc3197363-3197408,SeqLoc3197224-3198657	1.9061	0.0331231	2.10977	0.0186503	1.88162	0.0356937	2.46981	0.00804924
thiD	phosphomethylpyrimidine kinase,ProbeLoc910693-910644,SeqLoc911318-910482	1.52287	0.0124802	1.40833	0.0290561	2.01334	0.000996924	1.75372	0.00316868
thpD	ectoine hydroxylase,ProbeLoc3970201-3970156,SeqLoc3970934-3970017	7.10881	0.00105121	6.79899	0.00119052	7.51642	0.000902166	8.84623	0.000587079
thyA	thymidylate synthase,ProbeLoc2749547-2749592,SeqLoc2749543-2750343	-1.98873	0.0660961	-2.19632	0.042176	-1.10082	0.766779	-1.4565	0.268654
topA	DNA topoisomerase I,ProbeLoc6226426-6226381,SeqLoc6229170-6226360	-1.55476	0.00752144	-1.68218	0.0033891	-1.64522	0.00421334	-1.70952	0.00290381
tpiA	triosephosphate isomerase,ProbeLoc3159568-3159617,SeqLoc3159535-3160320	1.58903	0.126612	1.56064	0.139437	1.62363	0.112787	2.00429	0.0365995
treS	trehalose synthase,ProbeLoc6578151-6578106,SeqLoc6579793-6578012	1.97561	0.000690004	1.95444	0.000753709	1.89531	0.00097515	1.97413	0.000694225
typA	GTP-binding protein TypA/BipA,ProbeLoc5234934-5234885,SeqLoc5236774-5234873	-2.03602	0.0482093	-2.06064	0.0455076	-1.90783	0.0659999	-1.85821	0.0750165
upp	uracil phosphoribosyltransferase,ProbeLoc1787915-1787960,SeqLoc1787883-1788506	-1.51405	0.092322	-1.64147	0.0534909	-1.84599	0.0246978	-1.91083	0.0198185
ureA	urease, gamma subunit,ProbeLoc3689768-3689722,SeqLoc3689754-3689452	-2.94274	0.000280049	-2.54225	0.000638476	-1.84726	0.00568079	-2.27624	0.00127313
ureB	urease, beta subunit,ProbeLoc3689181-3689135,SeqLoc3689442-3689113	-2.78491	0.000339927	-2.77476	0.000346923	-2.2556	0.0012231	-2.19622	0.00146257
ureC	urease, alpha subunit,ProbeLoc1157916-1157962,SeqLoc1157739-1159445	-1.9705	0.0012092	-2.11722	0.000697325	-2.004	0.00105877	-1.94963	0.00131666
ureG	urease accessory protein UreG,ProbeLoc1159443-1159488,SeqLoc1159442-1160059	-1.62567	0.0169785	-1.69685	0.0117961	-1.34538	0.0951173	-1.4657	0.0428332
wrbA	NAD(P)H:quinone oxidoreductase, type IV,ProbeLoc2457825-2457780,SeqLoc2458390-2457779	3.56596	0.00031338	2.73468	0.0011556	4.04497	0.000181578	4.15701	0.000162191
xfp	D-xylulose 5-phosphate/D-fructose 6-phosphate phosphoketolase,ProbeLoc3674342-3674388,SeqLoc3674267-3676639	1.66752	0.00292024	1.42728	0.0159769	1.3672	0.0269502	1.64831	0.00327995
	Values in grey font colour are statistically insignificant.

## Sheet: Msmeg_ WT vs. mftC mutant
Table S2. Comparative gene expression values of wildtype and mutant treated with either ethanol or cholesterol:EtOH
		WT Untreated vs ∆mftC Untreated		WT Ethanol vs ∆mftC Ethanol		WT Cholesterol:EtOH vs ∆mftC Cholesterol:EtOH
GeneName	Sequence Description	FC.A - D	pVal.A - D	FC.B - E	pVal.B - E	FC.C - F	pVal.C - F
MSMEG_0009	hypothetical protein,ProbeLoc10224-10269,SeqLoc10184-10276	-1.00191	0.996834	3.87333	0.022953	2.37456	0.105852
MSMEG_1831	Transcription factor WhiB,ProbeLoc1906426-1906475,SeqLoc1906425-1906814	-1.01948	0.927756	3.33318	0.000652474	2.42536	0.00360581
MSMEG_3736	hypothetical protein,ProbeLoc3801779-3801732,SeqLoc3801829-3801719	1.16428	0.609201	3.25287	0.00441747	1.96082	0.0500882
MSMEG_5071	conserved hypothetical protein,ProbeLoc5171862-5171817,SeqLoc5172201-5171803	1.12772	0.283302	3.08126	1.34272e-05	2.54594	4.49308e-05
MSMEG_6544	transport-associated, putative,ProbeLoc6601720-6601674,SeqLoc6601822-6601673	1.27909	0.247908	3.01509	0.000806119	1.92118	0.012544
acpS	holo-(acyl-carrier-protein) synthase,ProbeLoc4852598-4852550,SeqLoc4852941-4852549	1.29947	0.307197	2.95221	0.00271127	1.73429	0.0541139
MSMEG_3645	conserved hypothetical protein,ProbeLoc3711943-3711896,SeqLoc3712385-3711891	1.09423	0.72629	2.92191	0.00350109	2.12868	0.0186591
MSMEG_4580	conserved domain protein,ProbeLoc4671738-4671679,SeqLoc4672043-4671642	1.18867	0.199877	2.72498	8.2646e-05	2.05194	0.000634615
MSMEG_3308	universal stress protein family, putative,ProbeLoc3388097-3388143,SeqLoc3388088-3388576	1.27911	0.286924	2.7219	0.00230887	2.19254	0.00805515
MSMEG_5298	hypothetical protein,ProbeLoc5389093-5389048,SeqLoc5389361-5389047	-1.0231	0.888429	2.60081	0.000521675	1.5932	0.0211731
mraZ	mraZ protein,ProbeLoc4320426-4320367,SeqLoc4320740-4320309	1.10206	0.703144	2.52286	0.00704091	1.78842	0.0496073
MSMEG_3811	universal stress protein family, putative,ProbeLoc3881700-3881653,SeqLoc3882088-3881645	-1.29066	0.213857	2.46349	0.00195772	2.09783	0.00550822
MSMEG_1042	hypothetical protein,ProbeLoc1112117-1112162,SeqLoc1112116-1112409	1.06714	0.826074	2.41962	0.0175439	1.66017	0.118811
MSMEG_3644	transcriptional regulator, MerR family,ProbeLoc3711087-3711042,SeqLoc3711610-3711023	1.12002	0.427733	2.37488	0.000378452	2.04932	0.00113336
secG	preprotein translocase, SecG subunit,ProbeLoc3160383-3160429,SeqLoc3160365-3160601	1.02722	0.833318	2.31075	0.000265545	1.72237	0.00316983
MSMEG_2768	OB-fold nucleic acid binding domain protein,ProbeLoc2833410-2833464,SeqLoc2833409-2833780	1.08161	0.792959	2.28338	0.0243062	1.57489	0.158823
MSMEG_3545	hypothetical protein,ProbeLoc3604471-3604424,SeqLoc3605046-3604423	-1.05453	0.874039	2.21194	0.0439607	1.64251	0.16867
MSMEG_4321	conserved hypothetical protein,ProbeLoc4406448-4406396,SeqLoc4406815-4406378	1.24743	0.202422	2.20557	0.00156175	1.76828	0.00858856
MSMEG_1934	ATP-binding protein,ProbeLoc2011609-2011654,SeqLoc2011602-2011841	1.02524	0.908657	2.18348	0.00755582	1.46944	0.109276
MSMEG_2575	conserved hypothetical protein,ProbeLoc2658126-2658080,SeqLoc2658328-2658074	1.08165	0.782717	2.18161	0.0250533	1.352	0.307439
MSMEG_3652	CDP-diacylglycerol-glycerol-3-phosphate,ProbeLoc3716606-3716547,SeqLoc3717096-3716506	1.26508	0.109888	2.16976	0.000548575	1.51658	0.0143644
MSMEG_1738	probable conserved transmembrane protein,ProbeLoc1831755-1831700,SeqLoc1832286-1831699	1.04254	0.89081	2.15607	0.0345126	1.65185	0.130509
murA	UDP-N-acetylglucosamine 1-carboxyvinyltransferase,ProbeLoc5029940-5029885,SeqLoc5031105-5029849	1.50399	0.0102408	2.03492	0.000523408	1.47096	0.0132392
MSMEG_5797	conserved hypothetical protein,ProbeLoc5865030-5865090,SeqLoc5865007-5865180	-1.05321	0.710854	2.02585	0.00122448	1.59396	0.0105737
purS	phosphoribosylformylglycinamidine synthase, PurS protein,ProbeLoc5899357-5899312,SeqLoc5899516-5899268	1.21724	0.446465	2.02353	0.0235343	1.21204	0.456011
hisH	imidazole glycerol phosphate synthase, glutamine amidotransferase subunit,ProbeLoc3287451-3287496,SeqLoc3287290-3287907	1.57238	0.0574743	2.00622	0.0101975	1.33452	0.190582
MSMEG_6518	conserved hypothetical protein,ProbeLoc6580082-6580127,SeqLoc6580067-6580456	1.1156	0.45674	1.98339	0.00175379	2.02981	0.0014571
MSMEG_3154	membrane protein implicated in regulation of membrane protease activity,ProbeLoc3228968-3229013,SeqLoc3228967-3229401	1.26465	0.282934	1.93916	0.0136779	1.39262	0.145115
MSMEG_0944	DNA binding domain, excisionase family protein,ProbeLoc1024217-1024262,SeqLoc1024188-1024406	-1.1059	0.507389	1.93512	0.00262228	1.8441	0.00391517
MSMEG_3014	conserved hypothetical protein,ProbeLoc3083521-3083465,SeqLoc3083838-3083458	1.11587	0.497339	1.91737	0.00390215	1.74761	0.0084109
MSMEG_5741	conserved hypothetical protein,ProbeLoc5825269-5825224,SeqLoc5825788-5825153	-1.01991	0.900487	1.90545	0.00395521	1.36107	0.0827062
MSMEG_3647	forkhead-associated protein,ProbeLoc3713345-3713286,SeqLoc3713710-3713279	1.32189	0.0552202	1.90476	0.00115124	1.41572	0.0243729
MSMEG_5328	conserved hypothetical protein,ProbeLoc5414560-5414608,SeqLoc5414528-5414827	-1.07253	0.614477	1.90137	0.00195359	2.02134	0.00117428
MSMEG_4237	probable conserved transmembrane protein,ProbeLoc4321339-4321294,SeqLoc4321664-4321263	-1.11747	0.652738	1.89414	0.0308754	1.33403	0.262513
MSMEG_0364	hypothetical protein,ProbeLoc404582-404627,SeqLoc404569-404868	1.05671	0.690773	1.88279	0.00213899	1.77176	0.00367088
MSMEG_4183	phosphoglycolate phosphatase, chromosomal,ProbeLoc4260373-4260314,SeqLoc4260950-4260273	-1.12606	0.504801	1.87524	0.00759204	1.42929	0.0726616
MSMEG_3630	transcriptional repressor, CopY family,ProbeLoc3691441-3691486,SeqLoc3691404-3691811	1.25733	0.279866	1.87264	0.0150943	1.54951	0.0603876
MSMEG_4195	conserved hypothetical protein,ProbeLoc4274160-4274109,SeqLoc4274392-4274087	1.02044	0.920735	1.87263	0.0153519	1.67122	0.0348599
MSMEG_6189	transcriptional regulator, Crp/Fnr family,ProbeLoc6256825-6256871,SeqLoc6256824-6257498	1.09793	0.488474	1.87022	0.00181798	1.69126	0.00462258
MSMEG_4217	DivIVA protein,ProbeLoc4299995-4299950,SeqLoc4300757-4299939	1.23057	0.158222	1.8702	0.00210497	1.75798	0.00367378
MSMEG_5588	hypothetical protein,ProbeLoc5675586-5675631,SeqLoc5675545-5675724	1.0686	0.659894	1.86331	0.00363315	1.59277	0.0148421
MSMEG_6666	conserved hypothetical protein,ProbeLoc6720028-6719982,SeqLoc6720425-6719967	-1.11596	0.361485	1.85687	0.00093808	1.94651	0.000611424
MSMEG_3051	guanylate kinase,ProbeLoc3125302-3125347,SeqLoc3125301-3125903	-1.12857	0.430071	1.85136	0.00383225	1.63584	0.0115307
MSMEG_5111	conserved hypothetical protein,ProbeLoc5212084-5212130,SeqLoc5212083-5212454	1.17581	0.124776	1.82004	0.000368122	2.029	0.000132077
MSMEG_0725	IS1137, transposase orfB,ProbeLoc812174-812219,SeqLoc812164-813117	1.09444	0.670374	1.81999	0.0217876	-1.0119	0.955211
MSMEG_0960	putative transmembrane protein,ProbeLoc1035862-1035907,SeqLoc1035680-1035910	1.00603	0.969741	1.81437	0.00607542	2.09448	0.00195746
MSMEG_3896	conserved hypothetical protein,ProbeLoc3968264-3968219,SeqLoc3968403-3968209	1.0367	0.740186	1.81247	0.000774689	1.45903	0.00872507
MSMEG_3196	conserved hypothetical protein,ProbeLoc3274878-3274938,SeqLoc3274778-3275455	-1.06283	0.651715	1.80514	0.00266274	1.11017	0.445559
MSMEG_6280	conserved hypothetical protein,ProbeLoc6345160-6345103,SeqLoc6345239-6344931	1.17527	0.307611	1.79967	0.00528889	1.77833	0.00586261
pyrH	uridylate kinase,ProbeLoc2624976-2625021,SeqLoc2624947-2625693	1.03131	0.828008	1.79733	0.00372008	1.40627	0.0417093
MSMEG_3289	gp61 protein,ProbeLoc3369756-3369801,SeqLoc3369713-3370798	1.01453	0.90166	1.79396	0.00131747	1.79494	0.0013105
MSMEG_3082	soul heme-binding protein,ProbeLoc3155459-3155512,SeqLoc3155445-3155837	1.01954	0.874818	1.78613	0.00182381	2.0134	0.000623802
hemC	porphobilinogen deaminase,ProbeLoc1030405-1030452,SeqLoc1030361-1031317	1.13299	0.555865	1.78564	0.0242275	1.74238	0.0288095
MSMEG_4337	beta-lactamase,ProbeLoc4424902-4424857,SeqLoc4425665-4424856	1.20115	0.247783	1.76805	0.005871	1.66162	0.0102534
MSMEG_1900	D-alanyl-D-alanine carboxypeptidase family,ProbeLoc1979024-1978979,SeqLoc1979517-1978960	-1.00484	0.974796	1.76776	0.00635084	1.83051	0.00471039
MSMEG_4181	phosphoribosyl-ATP pyrophosphohydrolase,ProbeLoc4258628-4258583,SeqLoc4258680-4258399	1.01006	0.947334	1.76278	0.00621355	1.32296	0.0975085
MSMEG_4479	conserved hypothetical protein,ProbeLoc4561445-4561505,SeqLoc4561426-4561695	-1.02651	0.87704	1.75701	0.0108072	1.44811	0.0578415
MSMEG_0768	conserved hypothetical protein,ProbeLoc853692-853737,SeqLoc853466-853876	1.0152	0.920673	1.74673	0.00672989	1.62021	0.0133186
MSMEG_6900	penicillin-binding protein 1,ProbeLoc6946045-6946000,SeqLoc6947972-6945615	1.08063	0.460305	1.72718	0.000940273	1.59557	0.00226363
MSMEG_3443	hypothetical protein,ProbeLoc3512261-3512306,SeqLoc3512255-3512413	1.03712	0.753513	1.71807	0.0019243	1.53747	0.00640559
MSMEG_6077	transcriptional regulator, CarD family,ProbeLoc6141077-6141028,SeqLoc6141515-6141027	1.0911	0.697471	1.71387	0.0411513	1.37975	0.178713
MSMEG_0959	putative conserved transmembrane protein,ProbeLoc1035235-1035280,SeqLoc1035189-1035683	1.02358	0.869452	1.70873	0.00590458	1.37499	0.0530862
MSMEG_4902	metal-dependent hydrolase of the beta-lactamase superfamily III,ProbeLoc4995214-4995168,SeqLoc4995921-4995163	-1.20438	0.148329	1.70743	0.00234297	1.61001	0.00433537
MSMEG_0987	hypothetical protein,ProbeLoc1059962-1060007,SeqLoc1059955-1060326	1.04379	0.722216	1.69095	0.00276655	1.79214	0.0015576
MSMEG_6365	conserved hypothetical protein,ProbeLoc6421243-6421292,SeqLoc6421207-6421734	-1.18953	0.321718	1.6906	0.014748	1.42704	0.0655143
MSMEG_1395	lipoprotein, putative,ProbeLoc1496173-1496218,SeqLoc1496172-1496753	1.14995	0.405079	1.69047	0.0128168	1.47934	0.0423529
MSMEG_3946	probable conserved transmembrane protein,ProbeLoc4015399-4015346,SeqLoc4015905-4015330	-1.04687	0.874266	1.69011	0.102558	1.62749	0.124923
MSMEG_4216	conserved hypothetical protein,ProbeLoc4299402-4299354,SeqLoc4299844-4299335	1.10064	0.620718	1.69006	0.0256313	1.63067	0.0338041
MSMEG_5174	regulatory protein GntR, HTH,ProbeLoc5274301-5274241,SeqLoc5274575-5274219	1.08835	0.644743	1.68516	0.0211216	1.0523	0.780178
MSMEG_2668	conserved hypothetical protein,ProbeLoc2747600-2747645,SeqLoc2747354-2747815	1.02206	0.877203	1.68249	0.0066854	1.24626	0.150323
MSMEG_4151	conserved domain protein,ProbeLoc4231240-4231193,SeqLoc4231424-4231173	-1.16784	0.345047	1.68033	0.0118476	1.61908	0.0165094
MSMEG_2964	adenine phosphoribosyltransferase,ProbeLoc3028098-3028144,SeqLoc3027947-3028489	1.0992	0.389899	1.67699	0.00160483	1.43992	0.00973928
MSMEG_6726	ABC transporter, permease protein,ProbeLoc6773306-6773261,SeqLoc6773889-6773260	-1.03196	0.809764	1.6725	0.0047708	1.35233	0.0479415
MSMEG_3193	transcriptional regulator, TetR family,ProbeLoc3272819-3272774,SeqLoc3273387-3272770	1.01867	0.895903	1.67214	0.00713334	1.45496	0.0288079
purQ	phosphoribosylformylglycinamidine synthase I,ProbeLoc5898649-5898603,SeqLoc5899271-5898597	1.114	0.539185	1.66919	0.0184977	1.65141	0.0202329
MSMEG_4336	conserved hypothetical protein,ProbeLoc4424276-4424229,SeqLoc4424732-4424220	1.10414	0.618153	1.66853	0.0312078	1.47577	0.0801199
dapF	diaminopimelate epimerase,ProbeLoc2803500-2803545,SeqLoc2803499-2804374	1.24865	0.152761	1.66753	0.00785102	1.43672	0.0347496
MSMEG_1046	ABC-type molybdenum transport system, ATPase component,ProbeLoc1114806-1114853,SeqLoc1114707-1115555	1.17582	0.24694	1.65967	0.00564188	1.40252	0.0337623
MSMEG_0360	conserved hypothetical protein,ProbeLoc401225-401179,SeqLoc401343-401170	-1.19278	0.403348	1.65951	0.0381288	1.09546	0.659407
MSMEG_2528	glycerate kinase,ProbeLoc2615087-2615040,SeqLoc2616163-2615039	1.04156	0.81838	1.65821	0.0213585	1.40618	0.0865636
MSMEG_3641	conserved hypothetical protein,ProbeLoc3705591-3705636,SeqLoc3705497-3707785	1.0245	0.893521	1.63468	0.0261874	1.58313	0.0340829
MSMEG_0945	conserved domain protein,ProbeLoc1024596-1024649,SeqLoc1024591-1024692	-1.32586	0.0477487	1.62941	0.00437722	1.47242	0.0134561
MSMEG_2953	ethyl tert-butyl ether degradation EthD,ProbeLoc3013801-3013861,SeqLoc3013795-3014115	1.06483	0.705912	1.62787	0.0188656	1.24674	0.210324
MSMEG_1600	conserved hypothetical protein,ProbeLoc1686182-1686228,SeqLoc1685855-1687054	1.00681	0.950166	1.62191	0.00252757	1.51502	0.00558001
MSMEG_5740	hypothetical protein,ProbeLoc5824906-5824861,SeqLoc5825105-5824860	1.26599	0.084554	1.61792	0.00467186	1.18194	0.19728
lipP	carboxylesterase, putative,ProbeLoc4765881-4765926,SeqLoc4765880-4767085	1.14367	0.37016	1.61541	0.0113107	1.33347	0.0795308
MSMEG_5770	hypothetical protein,ProbeLoc5843549-5843492,SeqLoc5843888-5843430	1.17946	0.477475	1.61538	0.065981	1.89407	0.0231378
MSMEG_3619	short chain dehydrogenase,ProbeLoc3682274-3682319,SeqLoc3682273-3682944	1.0177	0.905671	1.61037	0.0127037	1.87847	0.00319684
MSMEG_4560	periplasmic binding protein,ProbeLoc4652474-4652426,SeqLoc4653279-4652260	1.12039	0.448202	1.60472	0.0125923	1.25661	0.150841
MSMEG_1916	hypothetical protein,ProbeLoc1998053-1998006,SeqLoc1998062-1997988	1.02145	0.912954	1.60221	0.0403675	1.33891	0.16352
MSMEG_2413	putative methyltransferase,ProbeLoc2496492-2496544,SeqLoc2496486-2496995	-1.10061	0.36481	1.60038	0.00214372	1.48133	0.00550432
MSMEG_6354	serine esterase, cutinase family,ProbeLoc6413231-6413276,SeqLoc6413230-6413949	-1.05137	0.832998	1.59211	0.0821013	2.09486	0.0146734
MSMEG_4627	nucleoside diphosphate kinase,ProbeLoc4713444-4713399,SeqLoc4713817-4713398	1.01798	0.91255	1.58989	0.0213398	1.33078	0.111105
dinB	DNA polymerase IV,ProbeLoc2377608-2377560,SeqLoc2378615-2377545	1.44127	0.0561362	1.58515	0.0237104	1.17944	0.335563
MSMEG_1001	acetyltransferase, gnat family, putative,ProbeLoc1071271-1071317,SeqLoc1071264-1072121	-1.03723	0.719815	1.58513	0.00226689	2.06731	0.000156692
MSMEG_4476	hypothetical protein,ProbeLoc4559286-4559337,SeqLoc4559240-4559560	-1.05905	0.761773	1.5843	0.0396945	1.63205	0.031355
MSMEG_1806	conserved hypothetical protein,ProbeLoc1882454-1882514,SeqLoc1882438-1882986	1.04037	0.801166	1.58382	0.0191424	1.79892	0.00619343
MSMEG_3307	methyltransferase FkbM,ProbeLoc3387179-3387134,SeqLoc3387962-3387127	1.08968	0.562685	1.5817	0.0144215	1.14885	0.359156
MSMEG_0539	transcriptional regulator, Crp/Fnr family,ProbeLoc618191-618145,SeqLoc618818-618144	1.18817	0.128049	1.58039	0.00260727	1.46075	0.00689185
MSMEG_3749	DNA repair protein RecN,ProbeLoc3814126-3814081,SeqLoc3815851-3814080	1.08456	0.509156	1.5764	0.00604039	1.24071	0.107443
MSMEG_1766	conserved hypothetical protein,ProbeLoc1857182-1857230,SeqLoc1857176-1857421	1.06624	0.639998	1.57575	0.0106783	1.89408	0.00188686
MSMEG_4488	hydrolase, nudix family,ProbeLoc4570032-4569972,SeqLoc4570369-4569965	1.09053	0.579905	1.57445	0.0191326	1.34584	0.0874504
hemA	glutamyl-tRNA reductase,ProbeLoc1029040-1029099,SeqLoc1029002-1030357	1.04185	0.767604	1.57101	0.011895	1.53473	0.0151052
MSMEG_0736	conserved hypothetical protein,ProbeLoc823301-823352,SeqLoc823231-824067	-1.04968	0.745736	1.57068	0.0165973	1.52047	0.0227764
MSMEG_5243	helix-turn-helix motif,ProbeLoc5335730-5335685,SeqLoc5336092-5335649	1.05242	0.732413	1.57038	0.0165561	1.43541	0.0403234
MSMEG_6665	integral membrane protein,ProbeLoc6719685-6719638,SeqLoc6719912-6719637	-1.22434	0.118898	1.56994	0.00557016	1.70938	0.00225319
MSMEG_5406	hypothetical protein,ProbeLoc5487003-5487048,SeqLoc5487002-5487118	-1.08301	0.532189	1.56949	0.00768051	1.57174	0.00756315
MSMEG_6288	conserved hypothetical protein,ProbeLoc6353168-6353228,SeqLoc6353155-6354036	-1.01912	0.888203	1.56825	0.0106946	1.29604	0.0865128
MSMEG_2766	conserved hypothetical protein,ProbeLoc2831841-2831886,SeqLoc2831738-2832532	1.1303	0.478103	1.56523	0.0291862	1.58731	0.0258229
MSMEG_6751	hypothetical protein,ProbeLoc6796079-6796124,SeqLoc6796078-6796293	-1.06064	0.635459	1.56212	0.00729493	1.60366	0.00549677
MSMEG_1802	ChaB protein,ProbeLoc1880763-1880809,SeqLoc1880724-1881143	-1.1567	0.325452	1.56176	0.0144968	1.87113	0.00271223
MSMEG_1358	conserved hypothetical protein,ProbeLoc1451279-1451234,SeqLoc1451748-1451188	1.01216	0.901887	1.55884	0.00230348	1.52339	0.00306584
trpA	tryptophan synthase, alpha subunit,ProbeLoc3299400-3299445,SeqLoc3299174-3299962	1.06495	0.594716	1.5573	0.0058711	1.25893	0.0812323
MSMEG_6082	carbonic anhydrase,ProbeLoc6145882-6145834,SeqLoc6146448-6145828	1.07465	0.715643	1.55073	0.0544425	1.61342	0.0401407
MSMEG_3522	dopamine receptor D4,ProbeLoc3585599-3585554,SeqLoc3585981-3585553	1.01645	0.867147	1.55057	0.00238136	1.3392	0.0174418
MSMEG_3000	metallopeptidase, zinc binding,ProbeLoc3067102-3067057,SeqLoc3067949-3067056	1.14435	0.195374	1.55036	0.00239514	1.38525	0.0107109
MSMEG_5702	molybdenum cofactor synthesis domain protein,ProbeLoc5787567-5787522,SeqLoc5788018-5787521	1.17554	0.3135	1.55002	0.0218751	1.42471	0.0494223
MSMEG_3399	conserved hypothetical protein,ProbeLoc3470425-3470470,SeqLoc3470412-3471556	1.25658	0.159787	1.54992	0.019645	1.04285	0.780778
MSMEG_4640	secreted protein,ProbeLoc4728098-4728053,SeqLoc4728505-4728044	1.06568	0.663726	1.54877	0.0170896	1.30843	0.0970872
MSMEG_4693	conserved hypothetical protein,ProbeLoc4778389-4778343,SeqLoc4778507-4778268	1.01052	0.933823	1.54269	0.00934579	1.29964	0.0684991
MSMEG_0267	esterase,ProbeLoc301499-301546,SeqLoc301478-302494	1.03799	0.83844	1.54008	0.0444293	1.99849	0.00581974
MSMEG_3894	proteasome alpha subunit,ProbeLoc3966664-3966612,SeqLoc3967304-3966564	1.24279	0.36821	1.53814	0.0987741	1.51617	0.108412
MSMEG_5084	glycosyl transferase, group 2 family protein,ProbeLoc5182358-5182313,SeqLoc5183223-5182312	1.1764	0.40006	1.53682	0.0499602	1.67402	0.025275
MSMEG_3905	conserved hypothetical protein,ProbeLoc3977322-3977367,SeqLoc3977303-3977596	1.13931	0.411313	1.53606	0.0240999	1.48649	0.0330022
MSMEG_3079	conserved hypothetical protein,ProbeLoc3152496-3152546,SeqLoc3152446-3153321	-1.0226	0.824473	1.53574	0.00317905	1.29167	0.0339396
MSMEG_2411	conserved integral membrane protein,ProbeLoc2492757-2492802,SeqLoc2492393-2493025	-1.1649	0.331616	1.52438	0.0238794	1.48409	0.0310143
thyA	thymidylate synthase,ProbeLoc2749547-2749592,SeqLoc2749543-2750343	-1.19847	0.504661	1.52363	0.146309	1.21903	0.466945
dapA	dihydrodipicolinate synthase,ProbeLoc2761319-2761378,SeqLoc2761296-2762198	1.01743	0.889002	1.51957	0.0101443	1.17811	0.212626
MSMEG_0679	conserved hypothetical protein,ProbeLoc761055-761100,SeqLoc761054-762742	-1.1012	0.424067	1.51613	0.00819007	1.42152	0.0176428
bioF	8-amino-7-oxononanoate synthase,ProbeLoc3269650-3269695,SeqLoc3269639-3270787	-1.00487	0.97506	1.51376	0.0281686	1.33969	0.0924321
MSMEG_2476	MarR family transcriptional regulatory protein,ProbeLoc2560481-2560436,SeqLoc2560866-2560435	1.03605	0.722626	1.51159	0.00362304	1.53545	0.00297702
MSMEG_4643	resuscitation-promoting factor,ProbeLoc4728853-4728793,SeqLoc4729085-4728762	-1.06851	0.563799	1.51122	0.00709554	1.0324	0.779069
MSMEG_3149	conserved hypothetical protein,ProbeLoc3224241-3224286,SeqLoc3224240-3225223	1.01209	0.904495	1.50875	0.003865	1.25154	0.0535608
MSMEG_2983	conserved hypothetical protein,ProbeLoc3048450-3048504,SeqLoc3048445-3048876	-1.19411	0.150637	1.50706	0.00747453	1.04627	0.692728
thiO	glycine oxidase ThiO,ProbeLoc878148-878195,SeqLoc878147-879151	-1.02343	0.869751	1.50636	0.0199844	1.38931	0.0468517
MSMEG_6543	GAF domain protein,ProbeLoc6600064-6600019,SeqLoc6601626-6599984	1.07094	0.623222	1.5063	0.0183096	1.2764	0.110451
MSMEG_1936	conserved hypothetical protein,ProbeLoc2012950-2012996,SeqLoc2012755-2013789	1.17455	0.375319	1.5037	0.047765	1.31122	0.155132
MSMEG_4192	conserved hypothetical protein,ProbeLoc4271897-4271852,SeqLoc4272438-4271851	1.05475	0.734155	1.50253	0.030979	1.35919	0.0817254
MSMEG_1803	RsbW protein,ProbeLoc1881272-1881317,SeqLoc1881247-1881663	1.1539	0.558769	1.50155	0.125249	2.24712	0.0105811
moaC	molybdenum cofactor biosynthesis protein C,ProbeLoc5788154-5788109,SeqLoc5788470-5787997	1.04331	0.752838	1.50037	0.0167777	1.1654	0.275944
MSMEG_3603	oxidoreductase, zinc-binding dehydrogenase family,ProbeLoc3667060-3667013,SeqLoc3667931-3666885	1.32451	0.095436	-1.52944	0.0227346	-1.11659	0.473796
MSMEG_3720	recombination activating protein 1,ProbeLoc3788901-3788856,SeqLoc3789061-3788855	-1.25634	0.134894	-1.53401	0.015903	-1.23178	0.166491
MSMEG_0330	transcriptional regulator, LuxR family protein,ProbeLoc365900-365855,SeqLoc366985-365798	1.31063	0.168801	-1.55037	0.0419814	-1.08227	0.667073
MSMEG_3236	ABC-type amino acid transport system, permease component,ProbeLoc3319453-3319498,SeqLoc3319425-3320357	1.18775	0.310678	-1.55812	0.0261624	1.03625	0.827464
MSMEG_1154	formyl-coenzyme A transferase,ProbeLoc1217549-1217594,SeqLoc1217538-1218719	-1.06266	0.670798	-1.55834	0.0145522	-1.3053	0.0933948
MSMEG_3463	putative esterase,ProbeLoc3530049-3530004,SeqLoc3530907-3529999	1.02998	0.877841	-1.59287	0.0406377	-1.03572	0.85515
MSMEG_0278	hypothetical protein,ProbeLoc312191-312131,SeqLoc312322-312095	1.35789	0.110967	-1.59777	0.0269413	1.0286	0.871072
MSMEG_1426	probable membrane sugar transferase,ProbeLoc1526770-1526815,SeqLoc1526607-1528019	-1.13879	0.374671	-1.60594	0.0107993	-1.4744	0.025605
MSMEG_1089	hypothetical protein,ProbeLoc1154401-1154446,SeqLoc1154316-1154507	-1.10897	0.569757	-1.67717	0.0207605	1.08566	0.650033
MSMEG_3237	ATP-binding protein,ProbeLoc3320409-3320454,SeqLoc3320354-3321139	1.23914	0.225193	-1.73629	0.0112654	-1.17384	0.353063
MSMEG_5198	carnitinyl-CoA dehydratase,ProbeLoc5296213-5296168,SeqLoc5296939-5296145	-1.15814	0.559428	-1.77706	0.0478679	-1.22312	0.428459
MSMEG_5197	long-chain specific acyl-CoA dehydrogenase,ProbeLoc5295052-5295001,SeqLoc5296139-5294997	-1.25978	0.258546	-1.82682	0.0150894	-1.11934	0.567003
MSMEG_6240	conserved hypothetical protein,ProbeLoc6305080-6305028,SeqLoc6306446-6304953	3.4004	0.00505778	-1.89961	0.0723027	1.33064	0.377175
MSMEG_0920	conserved hypothetical protein,ProbeLoc1003969-1004023,SeqLoc1003944-1004228	1.11028	0.765919	-1.90538	0.0985504	-1.35547	0.398218
MSMEG_2199	conserved hypothetical protein,ProbeLoc2279264-2279219,SeqLoc2279959-2279195	1.2079	0.394574	-1.91055	0.0173534	-1.09032	0.690321
MSMEG_6875	endoribonuclease L-PSP family,ProbeLoc6924145-6924100,SeqLoc6925229-6924099	1.24415	0.254023	-1.9365	0.00722102	-1.3034	0.175609
MSMEG_5889	conserved hypothetical protein,ProbeLoc5949767-5949813,SeqLoc5949761-5950150	-1.04206	0.79276	-2.02536	0.00234948	-1.17884	0.311998
MSMEG_6242	alcohol dehydrogenase, iron-containing,ProbeLoc6307590-6307538,SeqLoc6308803-6307532	9.65251	1.93927e-05	-2.32656	0.00658701	1.07298	0.758483
MSMEG_6241	ATPase associated with various cellular activities, AAA-5,ProbeLoc6306489-6306444,SeqLoc6307501-6306443	6.9938	0.000468698	-2.42265	0.0260596	1.33655	0.386015
nadA	quinolinate synthetase complex, A subunit,ProbeLoc3277599-3277654,SeqLoc3277598-3278641	-1.50438	0.316698	-2.481	0.0478425	-1.28628	0.527411
MSMEG_1425	creatininase subfamily,ProbeLoc1526084-1526129,SeqLoc1525942-1526610	-1.40481	0.0672354	-4.76229	2.40903e-05	-3.77408	6.8077e-05
MSMEG_1423	radical SAM domain protein,ProbeLoc1523426-1523473,SeqLoc1523371-1524549	-7.23445	1.51592e-05	-23.5492	6.68549e-07	-19.578	1.00416e-06
	Values in grey font colour are statistically insignificant.

## Sheet: Mtb_ WT vs. mftC mutant
Table S2. Comparative gene expression values of wildtype and mutant treated with either ethanol or cholesterol:EtOH
		WT Glycerol vs ∆mftC Glycerol		WT EtOH vs ∆mftC EtOH		WT Cholesterol:EtOH vs ∆mftC Cholesterol:EtOH		∆mftC Glycerol vs ∆mftC Cholesterol:EtOH
SystematicName	Description	FC.A-D	pVal.A-D	FC.B-E	pVal.B-E	FC.C-F	pVal.C-F	FC.D-F	pVal.D-F
Rv1738	CONSERVED HYPOTHETICAL PROTEIN	-1.30736	0.324714	8.84873	4.23875e-07	5.38979	9.98146e-06	4.36445	4.42705e-05
Rv3130c	hypothetical protein	-1.23552	0.529694	7.89257	1.2236e-05	5.8188	7.00969e-05	4.56469	0.00030412
tgs1	Triacylglycerol synthase (Diacylglycerol acyltransferase)	-1.38969	0.318705	6.54258	2.56325e-05	4.58617	0.000223544	4.35292	0.000311082
bfrB	POSSIBLE BACTERIOFERRITIN BFRB	2.27536	0.0322287	6.34678	8.01462e-05	3.73733	0.00173928	1.22345	0.572412
Rv3131	CONSERVED HYPOTHETICAL PROTEIN	-1.49436	0.190561	5.60439	2.60098e-05	3.66411	0.000449076	4.6073	9.37338e-05
Rv3134c	CONSERVED HYPOTHETICAL PROTEIN	-1.58746	0.0461355	4.11121	6.55376e-06	2.87023	0.000157362	2.94856	0.000122452
Rv3127	CONSERVED HYPOTHETICAL PROTEIN	-1.12687	0.579804	3.9132	8.83316e-06	2.73421	0.000225858	2.82729	0.00016435
Rv3083	putative monooxygenase	1.20342	0.451398	3.67233	6.07269e-05	3.12049	0.000232639	-1.14016	0.591988
Rv2626c	hypothetical protein	1.09901	0.74695	3.5358	0.000477648	3.38303	0.000655133	2.20184	0.0145924
Rv1733c	putative transmembrane protein	-1.76844	0.0713359	3.38315	0.000811275	2.80754	0.0030333	3.66708	0.000461883
fdxA	PROBABLE FERREDOXIN FDXA	1.12731	0.68936	3.28188	0.000992992	2.5738	0.00556314	1.4079	0.262448
Rv2628	hypothetical protein	-1.52133	0.152365	3.24826	0.000675762	3.26039	0.000657379	4.03575	0.000139334
mmpL10	PROBABLE CONSERVED TRANSMEMBRANE TRANSPORT PROTEIN MMPL10	-1.30892	0.021238	3.16364	9.72324e-09	2.01754	6.00507e-06	1.55283	0.000732601
Rv0569	CONSERVED HYPOTHETICAL PROTEIN	-1.22149	0.349554	3.09381	5.86977e-05	2.28911	0.00109447	1.96328	0.00512949
Rv1737c narK2	POSSIBLE NITRATE/NITRITE TRANSPORTER NARK2	-1.26974	0.224436	3.08863	2.14831e-05	2.6016	0.000123383	2.31039	0.000438065
Rv1996	CONSERVED HYPOTHETICAL PROTEIN	-1.48017	0.0990466	3.05649	0.000141107	2.49174	0.000905647	2.85679	0.000258668
TB31.7	CONSERVED HYPOTHETICAL PROTEIN TB31.7	-1.27871	0.235844	3.0292	4.71296e-05	2.6794	0.000157195	2.419	0.000443272
Rv2031c hspX	HEAT SHOCK PROTEIN HSPX (ALPHA-CRYSTALLIN HOMOLOG) (14 kDa ANTIGEN) (HSP16.3)	-1.26894	0.375593	2.82313	0.00113529	2.85041	0.00105166	2.97985	0.000739344
Rv1736c narX	PROBABLE NITRATE REDUCTASE NARX	-1.03067	0.906303	2.75402	0.00105084	2.49968	0.00233854	1.90628	0.0214838
Rv2627c	CONSERVED HYPOTHETICAL PROTEIN	-1.01222	0.957048	2.74105	0.000352225	3.2458	7.70533e-05	2.65764	0.0004681
Rv0474	PROBABLE TRANSCRIPTIONAL REGULATORY PROTEIN	2.04361	0.135027	2.72406	0.0424019	1.53092	0.361958	-2.09417	0.123089
Rv0079	HYPOTHETICAL PROTEIN	-1.47395	0.0200379	2.67358	7.32339e-06	1.65691	0.00400586	1.90471	0.000578015
Rv1739c	putative sulphate-transport transmembrane protein ABC transporter	-1.01992	0.936462	2.63866	0.0011086	2.34043	0.00309933	1.95522	0.0143383
fadD9	PROBABLE FATTY-ACID-CoA LIGASE FADD9 (FATTY-ACID-CoA SYNTHETASE) (FATTY-ACID-CoA SYNTHASE)	-1.22053	0.124916	2.59544	9.56518e-07	1.61665	0.00130208	2.15795	1.2705e-05
mmpL8	PROBABLE CONSERVED INTEGRAL MEMBRANE TRANSPORT PROTEIN MMPL8	-1.27887	0.0424625	2.58882	2.79188e-07	1.65722	0.000356267	1.52478	0.00167072
acg	Conserved hypothetical protein Acg	-1.28862	0.272821	2.49292	0.00088441	2.25023	0.00230125	2.15427	0.00346193
Rv3129	hypothetical protein	1.03617	0.837787	2.4797	0.00259843	1.76262	0.0044378	1.23053	0.242218
Rv2032	hypothetical protein Acg	-1.01003	0.963076	2.43556	0.00071734	2.45331	0.000668395	1.90354	0.00806393
Rv0572c	hypothetical protein	1.03517	0.890209	2.40483	0.00268592	2.12672	0.00759986	1.54346	0.0976784
devR	TWO COMPONENT TRANSCRIPTIONAL REGULATORY PROTEIN DEVR (PROBABLY LUXR/UHPA-FAMILY)	-1.13859	0.641134	2.31622	0.00739321	2.11017	0.0149206	1.55548	0.125691
Rv3740c	CONSERVED HYPOTHETICAL PROTEIN. POSSIBLE TRIACYLGLYCEROL SYNTHASE (DIACYLGLYCEROL ACYLTRANSFERASE).	1.20868	0.481873	2.28375	0.00648261	1.83393	0.0352181	1.57038	0.105978
Rv2005c	hypothetical protein	-1.24167	0.440263	2.25266	0.00918452	1.93805	0.0280605	1.7488	0.0580867
Rv0516c	hypothetical protein	-1.53293	0.232462	2.11658	0.0448762	1.06062	0.866311	4.20641	0.000744537
Rv2028c	hypothetical protein	1.62726	0.000359719	2.04838	6.01776e-06	1.95973	1.26051e-05	1.23885	0.063943
Rv1865c	putative reductase	1.15278	0.154128	2.03437	1.51112e-06	1.43864	0.00152894	1.10246	0.319818
Rv3212	hypothetical alanine valine rich protein	1.34105	0.164765	1.99941	0.00345268	1.05644	0.788642	-1.65096	0.0244418
Rv3920c	hypothetical protein similar to jag protein	-1.23887	0.280738	1.99601	0.00245104	-1.25907	0.24738	-1.28143	0.214627
nirB	PROBABLE NITRITE REDUCTASE [NAD(P)H] LARGE SUBUNIT [FAD FLAVOPROTEIN] NIRB	1.38713	0.14563	1.98645	0.00556941	2.23635	0.00174893	1.98074	0.00572785
Rv2629	CONSERVED HYPOTHETICAL PROTEIN	-1.1607	0.568821	1.97932	0.00171302	2.12512	0.00970524	1.09508	0.727499
Rv3727	putative oxidoreductase	1.24288	0.211785	1.93834	0.0011621	1.34164	0.0979918	-1.16641	0.370676
Rv3922c	putative transmembrane protein	1.08617	0.704401	1.9117	0.00814486	-1.08869	0.696572	-1.19251	0.422861
Rv1869c	Probable reductase	1.00759	0.946781	1.90818	2.97207e-05	1.20505	0.113963	1.03698	0.748763
Rv3251c	putative rubredoxin rubA	2.34003	0.000615894	1.90677	0.00524167	2.15394	0.00145971	3.00161	5.06743e-05
rubA	PROBABLE RUBREDOXIN RUBA	2.15728	0.00314794	1.8807	0.00146388	2.14366	0.00334253	3.18761	8.46716e-05
opcA	PUTATIVE OXPP CYCLE PROTEIN OPCA	-1.02971	0.595658	1.87828	4.02813e-09	1.24678	0.000908907	-1.0911	0.126689
pks2	PROBABLE POLYKETIDE SYNTHASE PKS2	-1.32602	0.00528843	1.87255	2.43785e-06	1.34991	0.00344864	1.8127	4.62992e-06
Rv3479	hypothetical protein	-1.02251	0.855396	1.86397	9.77564e-05	1.25017	0.0820833	-1.24918	0.0830765
papA1	PROBABLE CONSERVED POLYKETIDE SYNTHASE ASSOCIATED PROTEIN PAPA1	-1.08569	0.483683	1.86124	6.13617e-05	1.66311	0.000435155	1.86716	5.81585e-05
Rv1929c	hypothetical protein	1.34267	0.274749	1.86054	0.0301196	1.22085	0.45478	-1.88702	0.0270496
nuoJ	PROBABLE NADH DEHYDROGENASE I (CHAIN J) NUOJ (NADH-UBIQUINONE OXIDOREDUCTASE CHAIN J)	-1.15586	0.258678	1.84922	0.000147269	1.07228	0.580263	-1.14565	0.287825
Rv2395	putative integral membrane protein	-1.33239	0.120503	1.84174	0.00308741	1.23593	0.243447	-1.23033	0.253257
PPE18	PPE FAMILY PROTEIN	1.13211	0.398183	1.83299	0.000651939	1.32859	0.0644976	-1.02173	0.882323
devS	TWO COMPONENT SENSOR HISTIDINE KINASE DEVS	1.03061	0.880559	1.82644	0.00778154	1.67848	0.0187063	1.21566	0.337625
lipX	PE FAMILY PROTEIN. POSSIBLE LIPASE.	1.35538	0.249802	1.82422	0.0314565	2.54523	0.00213119	2.51854	0.00232396
mce1C	MCE-family protein mce1C	-1.03477	0.857634	1.82325	0.00565187	1.06244	0.750808	-1.23807	0.271619
lldD1	POSSIBLE L-LACTATE DEHYDROGENASE (CYTOCHROME) LLDD1	2.34929	0.00409111	1.80982	0.0333124	1.54562	0.106474	1.7366	0.0456706
ggtB	PROBABLE GAMMA-GLUTAMYLTRANSPEPTIDASE PRECURSOR GGTB (GAMMA-GLUTAMYLTRANSFERASE) (GLUTAMYL TRANSPEPTIDASE)	-1.23613	0.0350678	1.80592	9.23606e-06	1.16332	0.119568	-1.07252	0.457342
Rv0796	putative transposase	3.15045	1.80065e-05	1.80046	0.00689433	2.12526	0.00110632	-1.50846	0.0454455
murX	Probable phospho-N-acetylmuramoyl-pentappeptidetransferase MurX	-1.43877	0.0144636	1.7992	0.000434188	1.02928	0.830156	-1.20854	0.171887
PPE19	PPE family protein	-1.10117	0.498674	1.79892	0.000681686	1.05234	0.718763	-1.16086	0.299938
Rv1734c	hypothetical protein	-1.67952	0.0868584	1.78277	0.0589303	1.31849	0.344792	2.3209	0.00926993
alkB	PROBABLE TRANSMEMBRANE ALKANE 1-MONOOXYGENASE ALKB (ALKANE 1-HYDROXYLASE) (LAURIC ACID OMEGA-HYDROXYLASE) (OMEGA-HYDROXYLASE) (FATTY ACID OMEGA-HYDROXYLASE) (ALKANE HYDROXYLASE-RUBREDOXIN)	1.8092	0.0040269	1.77206	0.00514914	1.75183	0.00589843	2.33499	0.000202135
ethR	TRANSCRIPTIONAL REGULATORY REPRESSOR PROTEIN (TETR-FAMILY) ETHR	1.21293	0.281043	1.76435	0.00479364	1.35994	0.0948072	1.05517	0.760204
desA1	PROBABLE ACYL-[ACYL-CARRIER PROTEIN] DESATURASE DESA1 (ACYL-[ACP] DESATURASE) (STEAROYL-ACP DESATURASE) (PROTEIN DES)	1.10276	0.772657	1.76119	0.10876	-1.00309	0.992719	-3.25508	0.00276933
Rv3918c	chromosome partitioning protein parA	1.22732	0.238102	1.75684	0.00396799	1.31611	0.119933	-1.26342	0.180963
Rv0080	CONSERVED HYPOTHETICAL PROTEIN	-1.75509	0.032447	1.75379	0.0326447	1.38487	0.193549	1.62963	0.0588748
PPE60	PE FAMILY PROTEIN	-1.38698	0.0457468	1.75173	0.0019305	-1.19109	0.26337	-1.14286	0.389054
Rv0196	putative transcriptional regulatory protein	1.58248	0.0192798	1.74769	0.00604716	1.64146	0.0126303	-1.32343	0.131298
PE_PGRS44	PE-PGRS FAMILY PROTEIN	-1.20845	0.0477538	1.72843	1.39213e-05	1.21932	0.0392578	1.20826	0.0479154
Rv3921c	PROBABLE CONSERVED TRANSMEMBRANE PROTEIN	-1.02687	0.904805	1.71947	0.0247257	-1.18831	0.440888	-1.13347	0.573964
	hypothetical protein	1.13218	0.432622	1.71132	0.00314551	1.73768	0.00255648	1.23117	0.196455
papA3	PROBABLE CONSERVED POLYKETIDE SYNTHASE ASSOCIATED PROTEIN PAPA3	-1.44081	0.0100654	1.70576	0.000603371	1.29675	0.0541002	2.63873	9.32042e-07
Rv2990c	hypothetical protein	1.1747	0.425194	1.70566	0.0155213	1.73446	0.013045	1.27374	0.236719
Rv2347	hypothetical protein	1.17469	0.216416	1.70314	0.000627752	1.18173	0.200662	1.25466	0.0887316
nuoM	PROBABLE NADH DEHYDROGENASE I (CHAIN M) NUOK (NADH-UBIQUINONE OXIDOREDUCTASE CHAIN M)	-1.02919	0.824249	1.70222	0.000749175	-1.00713	0.956215	-1.18538	0.201088
Rv3380c	PROBABLE TRANSPOSASE	2.52575	3.99966e-05	1.69584	0.00551248	1.83257	0.0020555	-1.4393	0.0417346
nuoL	putative NADH dehydrogenase I (chain L) nuoL	-1.05726	0.639399	1.69528	0.000361211	-1.02104	0.860467	-1.17158	0.193436
nadC	Probable nicotinate-nucleotide pyrophosphatase nadC	-1.11027	0.2378	1.67382	1.88084e-05	-1.26683	0.0137286	-2.49448	1.30117e-08
xseB	PROBABLE EXODEOXYRIBONUCLEASE VII (SMALL SUBUNIT) XSEA (EXONUCLEASE VII SMALL SUBUNIT)	1.19833	0.032866	1.67121	6.35029e-06	1.06799	0.407614	-1.19974	0.0318943
glpQ1	PROBABLE GLYCEROPHOSPHORYL DIESTER PHOSPHODIESTERASE GLPQ1 (GLYCEROPHOSPHODIESTER PHOSPHODIESTERASE)	-1.03557	0.640872	1.66212	3.95015e-06	1.33763	0.0011721	-1.13327	0.108443
PE11	PE family protein	1.46273	0.113068	1.65767	0.0406996	2.3627	0.00164733	2.1211	0.00445487
Rv3485c	putative short-chain type dehydrogenase/reductase	1.20709	0.361626	1.65326	0.0234763	1.49154	0.0636196	-1.13977	0.523092
Rv3805c	putative transmembrane protein	1.05593	0.632396	1.64385	0.000420123	-1.11352	0.349721	-1.58559	0.000817464
nuoK	PROBABLE NADH DEHYDROGENASE I (CHAIN K) NUOK (NADH-UBIQUINONE OXIDOREDUCTASE CHAIN K)	-1.04738	0.761503	1.63464	0.00484727	1.16383	0.326828	-1.09916	0.537267
Rv2295	hypothetical protein	1.03406	0.873686	1.63439	0.0310152	1.56201	0.0474312	1.33325	0.184725
Rv1979c	POSSIBLE CONSERVED PERMEASE	1.26825	0.293598	1.62719	0.0410528	1.22665	0.364358	1.17718	0.466722
nuoH	PROBABLE NADH DEHYDROGENASE I (CHAIN H) NUOH (NADH-UBIQUINONE OXIDOREDUCTASE CHAIN H)	-1.05569	0.623104	1.61892	0.000419483	1.0447	0.69128	-1.07201	0.529358
rho	PROBABLE TRANSCRIPTION TERMINATION FACTOR RHO HOMOLOG	1.03015	0.867066	1.61745	0.0143356	-1.16553	0.393551	-1.09488	0.610888
Rv0822c	putative transcriptional regulatory protein	-1.13949	0.681773	1.61612	0.144569	-1.00674	0.983114	-3.44406	0.00117746
Rv1130	hypothetical protein	1.87268	0.00178306	1.61073	0.0116649	-1.25859	0.187765	13.2226	6.86053e-11
Rv1398c	hypothetical protein	1.10057	0.530511	1.61026	0.00584441	1.55773	0.00926277	1.04105	0.791236
Rv3060c	putative transcriptional regulatory protein (probably gntR-family)	1.64824	4.25389e-05	1.6071	7.35724e-05	1.76043	1.07366e-05	1.05461	0.559043
nrdZ	putative ribonucleoside-diphosphate reductase large subunit nrdZ	-1.06878	0.620506	1.60377	0.00254568	1.40594	0.0201138	1.16969	0.251686
PE_PGRS56	PE-PGRS FAMILY PROTEIN	1.25799	0.0302956	1.60111	0.000176263	1.27838	0.0217313	-1.2564	0.0310878
Rv2327	CONSERVED HYPOTHETICAL PROTEIN	1.16194	0.304766	1.6001	0.00441912	1.29056	0.0906572	1.37927	0.0374962
nuoI	PROBABLE NADH DEHYDROGENASE I (CHAIN I) NUOI (NADH-UBIQUINONE OXIDOREDUCTASE CHAIN I)	-1.18652	0.118766	1.59489	0.000379892	1.03928	0.715031	-1.0722	0.510881
Rv0082	putative oxidoreductase	1.34941	0.0449865	1.5939	0.00384299	1.68879	0.0015962	1.06201	0.667749
Rv1360	putative oxidoreductase	1.02676	0.827805	1.59016	0.00136637	1.1705	0.206277	-1.39848	0.0128126
mce1F	MCE-FAMILY PROTEIN MCE1F	-1.07357	0.714482	1.58719	0.0278578	1.06176	0.757282	-1.04067	0.836998
Rv0083	putative oxidoreductase	-1.02464	0.894461	1.58317	0.0218944	1.13458	0.494542	1.04146	0.82487
Rv2808	hypothetical protein	1.13647	0.478701	1.5803	0.0197606	1.27713	0.184679	-1.09855	0.601382
Rv1171	hypothetical protein	-1.0237	0.809933	1.57885	0.000222631	1.27843	0.0210432	1.16995	0.121178
zwf2	PROBABLE GLUCOSE-6-PHOSPHATE 1-DEHYDROGENASE ZWF2 (G6PD)	1.01883	0.775289	1.57213	3.16318e-06	1.08887	0.204055	1.01025	0.875887
mpt64	IMMUNOGENIC PROTEIN MPT64 (ANTIGEN MPT64/MPB64)	-1.01163	0.951795	1.57121	0.0292501	1.11635	0.567181	1.85566	0.00479983
Rv3870	hypothetical protein	1.39414	0.00348419	1.57023	0.00027331	1.4996	0.000723979	-1.17519	0.114865
ppsA	Phenolpthiocerol synthesis type-I polyketide synthase ppsA	1.14687	0.212136	1.57003	0.00059994	1.33677	0.0143033	-1.23698	0.0609851
Rv3662c	CONSERVED HYPOTHETICAL PROTEIN	-1.69432	7.00128e-05	1.56573	0.000345629	1.10683	0.318497	1.44265	0.00192637
otsB1	putative trehalose-6-phosphate phosphatase otsB1	1.35299	0.0857999	1.56459	0.0155281	1.60566	0.0112589	1.14318	0.429165
Rv3371	CONSERVED HYPOTHETICAL PROTEIN. POSSIBLE TRIACYLGLYCEROL SYNTHASE (DIACYLGLYCEROL ACYLTRANSFERASE).	-1.11933	0.500019	1.56148	0.0150777	1.43718	0.0414588	2.03774	0.000511242
Rv3381c	PROBABLE TRANSPOSASE FOR INSERTION SEQUENCE ELEMENT IS6110 (FRAGMENT)	2.27321	8.27205e-05	1.54606	0.0131988	1.72556	0.00305812	-1.347	0.0745601
Rv0081	putative transcriptional regulatory protein	-1.079	0.696769	1.53773	0.0394947	1.34154	0.145031	1.17874	0.403574
Rv1798	hypothetical protein	1.12397	0.319728	1.53731	0.00169567	1.10794	0.381053	-1.23343	0.0840791
Rv0797	putative transposase	2.197	0.00195513	1.53652	0.0601366	1.68609	0.0257171	-1.39806	0.133926
Rv1218c	putative tetronasin-transport atp-binding protein ABC transporter	1.08233	0.717042	1.53508	0.063272	1.67064	0.0295855	-1.25415	0.306847
metH	Probable 5-methyltetrahydrofolate--homocystein methyltransferase MetH (Methionine synthase, vitamin-B12 dependent isozyme) (MS)	-1.03957	0.604092	1.5339	2.78369e-05	1.35235	0.000844576	1.95903	1.09577e-07
Rv3128c	CONSERVED HYPOTHETICAL PROTEIN	1.20011	0.158351	1.53231	0.00327799	1.67343	0.000738402	1.24229	0.0975963
Rv2135c	CONSERVED HYPOTHETICAL PROTEIN	1.0839	0.270517	1.53189	1.87294e-05	1.01122	0.87635	-1.23911	0.00796931
Rv3882	hypothetical protein	1.22767	0.0940547	1.52978	0.00203206	1.72055	0.000247461	1.62276	0.000699661
atpE	PROBABLE ATP SYNTHASE C CHAIN ATPE (LIPID-BINDING PROTEIN) (DICYCLOHEXYLCARBODIIMIDE-BINDING PROTEIN)	1.62477	0.00247692	1.52673	0.0064913	-1.01685	0.902926	-1.49981	0.00853455
Rv2172c	CONSERVED HYPOTHETICAL PROTEIN	-1.09316	0.564141	1.52619	0.0131526	1.41865	0.034684	1.38781	0.0459784
Rv2190c	hypothetical protein	1.01679	0.89323	1.52435	0.0033682	-1.2314	0.107972	-1.23064	0.108939
murF	ProbableUDP-N-acetylmuramoylalanyl-D-glutamyl-2,6-diaminopimelate-D-alanyl-D-alanyl ligase MurF	-1.55323	0.0205752	1.52255	0.0259905	1.03513	0.842526	-1.03016	0.864221
mmpL5	PROBABLE CONSERVED TRANSMEMBRANE TRANSPORT PROTEIN MMPL5	1.40701	0.265767	1.52043	0.176323	1.25466	0.454613	-2.63868	0.00483929
devB	PROBABLE 6-PHOSPHOGLUCONOLACTONASE DEVB (6PGL)	-1.11321	0.159511	1.52041	3.14341e-05	1.19151	0.0284821	-1.01151	0.876732
Rv2624c	CONSERVED HYPOTHETICAL PROTEIN	1.2009	0.0802168	1.51903	0.000612574	1.38486	0.00438133	1.13711	0.208118
rne	POSSIBLE RIBONUCLEASE E RNE	1.26873	0.0887307	1.51267	0.00625574	1.0718	0.604384	-1.24469	0.11496
Rv0885	hypothetical protein	-1.93236	0.000207093	1.51133	0.00843529	1.8377	0.000435474	5.32397	2.13936e-09
Rv1533	CONSERVED HYPOTHETICAL PROTEIN	-1.08885	0.23085	1.50626	2.04408e-05	1.58122	5.63766e-06	1.83173	1.71801e-07
nuoN	putative NADH dehydrogenase I (chain N) nuoN	-1.08088	0.520311	1.50552	0.00332146	-1.08125	0.518496	-1.21223	0.123609
Rv2633c	hypothetical protein	-1.40811	0.0302892	1.50355	0.0120648	1.60368	0.004762	1.45606	0.0190145
Rv1638A	CONSERVED HYPOTHETICAL PROTEIN	-1.27761	0.179989	1.50052	0.0338939	1.20675	0.29795	2.09145	0.000672023
lgt	Possible prolipoprotein diacylglyceryl transferases Lgt	-1.18142	0.0872305	1.5003	0.000434196	-1.38116	0.00284305	-1.35968	0.0040684
Rv0161	putative oxidoreductase	1.11836	0.231	-1.50727	0.000332132	-1.31333	0.00801928	-1.17572	0.0906072
esxH	LOW MOLECULAR WEIGHT PROTEIN ANTIGEN 7 ESXH (10 kDa ANTIGEN) (CFP-7) (PROTEIN TB10.4)	-1.25649	0.338279	-1.50842	0.09478	-1.592	0.0618091	-1.76469	0.0260955
Rv2963	putative integral membrane protein	1.19245	0.181985	-1.51024	0.00492004	1.11881	0.386486	-1.1742	0.22114
ptbB	PHOSPHOTYROSINE PROTEIN PHOSPHATASE PTPB (PROTEIN-TYROSINE-PHOSPHATASE) (PTPase)	-1.1067	0.0799583	-1.51218	1.16615e-06	-1.26966	0.000461828	1.05256	0.358475
lprG	PROBABLE CONSERVED LIPOPROTEIN LPRG	-1.03802	0.719119	-1.51248	0.000948945	-1.30587	0.0188679	1.04347	0.681921
fmu	PROBABLE FMU PROTEIN (SUN PROTEIN)	-1.35428	0.0430588	-1.51333	0.00850858	-1.36935	0.0368463	-1.03392	0.811791
Rv0246	PROBABLE CONSERVED INTEGRAL MEMBRANE PROTEIN	1.18885	0.200616	-1.51348	0.00570069	-1.14467	0.312511	-1.0725	0.596387
hddA	POSSIBLE D-ALPHA-D-HEPTOSE-7-PHOSPHATE KINASE HDDA	-1.12629	0.327298	-1.51379	0.00289589	-1.39424	0.0123827	1.18238	0.173959
htpG	putative chaperone protein htpG	1.01208	0.929371	-1.51599	0.00673429	-1.40639	0.0213373	1.04847	0.727308
Rv1397c	hypothetical protein	-1.98294	8.69436e-05	-1.51672	0.00583779	-1.64104	0.00165639	1.11479	0.417911
ppk	putative polyphosphate kinase ppk	1.16596	0.330807	-1.51846	0.0150511	-1.12694	0.446353	-1.01932	0.902036
echA4	POSSIBLE ENOYL-CoA HYDRATASE ECHA4 (ENOYL HYDRASE) (UNSATURATED ACYL-CoA HYDRATASE) (CROTONASE)	-1.47147	0.0242642	-1.51855	0.0161064	-1.36181	0.0639208	1.2187	0.220262
Rv3883c	putative secreted protease	-1.18048	0.0840015	-1.51904	0.00028303	-1.413	0.00148513	-1.01112	0.903676
cbs	putative cystathionine beta-synthase cbs	-1.09726	0.410695	-1.51975	0.0015922	-1.3413	0.0168742	-1.15478	0.208918
Rv0455c	CONSERVED HYPOTHETICAL PROTEIN	-1.41734	0.0312534	-1.52054	0.0119546	-1.184	0.269091	1.47793	0.0177144
hpx	POSSIBLE NON-HEME HALOPEROXIDASE HPX	-1.05307	0.398985	-1.5231	3.09488e-06	-1.15164	0.0311565	-1.42777	2.15222e-05
Rv0634B	PROBABLE 50S RIBOSOMAL PROTEIN L33 RPMG2	-1.54021	0.00547572	-1.52528	0.00636904	-1.57695	0.00379452	1.09009	0.529436
lprJ	PROBABLE LIPOPROTEIN LPRJ	1.0997	0.498458	-1.5254	0.00734481	1.17639	0.253878	-1.57991	0.00431021
rpsB	PROBABLE 30S RIBOSOMAL PROTEIN S2 RPSB	-1.31928	0.00159593	-1.52599	2.90331e-05	-1.43716	0.000143653	1.02974	0.692366
Rv3547	hypothetical protein	-1.0839	0.492068	-1.52673	0.0020328	-1.20173	0.128584	1.91131	3.90164e-05
Rv1519	hypothetical protein	1.29537	0.106935	-1.5284	0.0129557	-1.07213	0.651612	1.02017	0.896659
mdh	PROBABLE MALATE DEHYDROGENASE MDH	-1.26569	0.0380111	-1.53321	0.000855455	-1.62618	0.000268078	-1.03628	0.736339
bpoC	POSSIBLE PEROXIDASE BPOC (NON-HAEM PEROXIDASE)	-1.24879	0.0418151	-1.53488	0.000608374	-1.72462	5.92889e-05	1.10714	0.325271
Rv3839	hypothetical protein	1.19401	0.0718422	-1.53499	0.000273853	1.00488	0.958436	-1.04352	0.649149
dnaJ2	PROBABLE CHAPERONE PROTEIN DNAJ2	-1.09263	0.495092	-1.53507	0.00392952	-1.22905	0.123878	-1.10781	0.431584
Rv1045	hypothetical protein	1.34756	0.00986612	-1.53716	0.000665098	-1.03813	0.717549	1.02617	0.802565
Rv3725	POSSIBLE OXIDOREDUCTASE	-1.11494	0.171393	-1.53805	3.78447e-05	-1.34752	0.00124457	1.03248	0.67934
Rv2050	CONSERVED HYPOTHETICAL PROTEIN	-1.81004	0.000696298	-1.53852	0.00769142	-1.53127	0.00824425	1.42394	0.0236002
echA2	ENOYL-CoA HYDRATASE ECHA2 (ENOYL HYDRASE) (UNSATURATED ACYL-CoA HYDRATASE) (CROTONASE)	-1.02611	0.737141	-1.53939	3.46815e-05	-1.12854	0.128955	1.23562	0.0129352
Rv3389c	putative dehydrogenase	1.00833	0.929718	-1.54156	0.00026688	1.13164	0.200371	-1.01866	0.844191
rpsL	PROBABLE 30S RIBOSOMAL PROTEIN S12 RPSL	-1.40071	0.000148619	-1.54159	1.01047e-05	-1.57538	5.70996e-06	1.08744	0.234536
mbtC	POLYKETIDE SYNTHETASE MBTC (POLYKETIDE SYNTHASE)	1.01731	0.816589	-1.54195	2.23201e-05	-1.26517	0.00533191	1.00098	0.989437
Rv3220c	putative two component sensor kinase	1.19326	0.169311	-1.54298	0.00282518	-1.73431	0.000391405	-1.46015	0.00722171
Rv2159c	hypothetical protein	-1.49496	0.00293727	-1.54338	0.00164006	-1.54561	0.00159742	1.6791	0.000357455
Rv1434	hypothetical protein	-1.01337	0.920683	-1.5434	0.00457809	-1.24039	0.120732	-1.82734	0.000317917
glnH	PROBABLE GLUTAMINE-BINDING LIPOPROTEIN GLNH (GLNBP)	-1.16681	0.244794	-1.54383	0.00374763	-1.18878	0.194753	-1.40077	0.0180763
ssb	PROBABLE SINGLE-STRAND BINDING PROTEIN SSB (HELIX-DESTABILIZING PROTEIN)	-1.19664	0.0965336	-1.54497	0.000597132	-1.6605	0.000141596	-1.12047	0.279465
Rv2618	hypothetical protein	1.10797	0.391229	-1.54635	0.00181522	-1.36977	0.015815	-1.02377	0.842475
Rv1152	putative transcriptional regulatory protein	1.14819	0.335285	-1.54637	0.00652469	1.08588	0.561808	-1.10157	0.496663
Rv1959c	CONSERVED HYPOTHETICAL PROTEIN, possible toxin	-1.32557	0.0177785	-1.54717	0.000872352	-1.23496	0.0652091	1.13743	0.244227
Rv3358	hypothetical protein	-1.11613	0.388661	-1.54759	0.00290132	-1.05805	0.655093	1.14508	0.290769
clpP2	PROBABLE ATP-DEPENDENT CLP PROTEASE PROTEOLYTIC SUBUNIT 2 CLPP2 (ENDOPEPTIDASE CLP 2)	-1.22315	0.102946	-1.54866	0.00176983	-1.84058	8.62529e-05	1.2247	0.100974
Rv1942c	hypothetical protein	1.12161	0.201472	-1.54922	0.000118138	-1.07305	0.42499	1.2499	0.0199365
Rv3483c	hypothetical protein	1.05688	0.760688	-1.55278	0.0256837	-1.1459	0.456823	1.1309	0.500805
Rv0049	hypothetical protein	-1.05205	0.563617	-1.55283	0.00011117	-1.39504	0.00140721	-1.22324	0.0327155
Rv0626	hypothetical protein	-1.30483	0.00459273	-1.5548	5.45582e-05	-1.43084	0.000425486	-1.10566	0.230564
ctpJ	PROBABLE CATION TRANSPORTER P-TYPE ATPASE CTPJ	1.09035	0.459214	-1.55612	0.00138293	1.047	0.692426	-1.05466	0.647014
Rv2700	POSSIBLE CONSERVED SECRETED ALANINE RICH PROTEIN	-1.25284	0.00256227	-1.55764	3.14832e-06	-1.76782	1.29149e-07	1.05527	0.405291
moeW	POSSIBLE MOLYBDOPTERIN BIOSYNTHESIS PROTEIN MOEW	-1.24986	0.144656	-1.55982	0.00763025	-1.163	0.314346	1.31414	0.0787693
Rv2452c	hypothetical protein	-1.07289	0.494069	-1.56135	0.000439215	-1.24412	0.0454449	1.12582	0.255848
Rv0856	CONSERVED HYPOTHETICAL PROTEIN	-1.05121	0.469824	-1.56246	6.63168e-06	-1.27266	0.00260331	1.09143	0.213209
Rv1513	CONSERVED HYPOTHETICAL PROTEIN	-1.16561	0.137371	-1.56627	0.000322794	-1.32398	0.0113617	-1.09938	0.347664
mscR	S-nitrosomycothiol reductase MscR	-1.20367	0.00581067	-1.57165	9.18576e-07	-1.81451	2.40615e-08	-1.0011	0.985174
Rv0054	single-strand binding protein ssb	-1.308	0.0437715	-1.57398	0.00198769	-1.62063	0.00120862	-1.11517	0.386695
Rv0615	PROBABLE INTEGRAL MEMBRANE PROTEIN	-1.45188	0.0350279	-1.57408	0.0128356	-1.46611	0.0311113	-1.4166	0.0470405
Rv0627	hypothetical protein	1.02045	0.855483	-1.57458	0.000784682	-1.12301	0.304776	-1.02911	0.796416
Rv2023c	HYPOTHETICAL PROTEIN	-1.13803	0.397989	-1.5777	0.00757165	-1.2181	0.20391	1.01914	0.900231
cadI	Cadmium inducible protein cadI	1.19504	0.446078	-1.57882	0.0627739	1.68914	0.0356029	1.16374	0.515568
trxB2	PROBABLE THIOREDOXIN REDUCTASE TRXB2 (TRXR) (TR)	-1.05248	0.325402	-1.58087	1.23245e-07	-1.3492	2.26346e-05	1.01694	0.743272
Rv0229c	hypothetical protein	1.09399	0.483904	-1.58153	0.00218957	-1.28387	0.0638134	-1.16648	0.23715
htpX	PROBABLE PROTEASE TRANSMEMBRANE PROTEIN HEAT SHOCK PROTEIN HTPX	-1.02367	0.914575	-1.58392	0.0482365	-1.06463	0.774286	-1.11084	0.631096
Rv3292	CONSERVED HYPOTHETICAL PROTEIN	-1.09312	0.34929	-1.58396	0.00014458	-1.33724	0.00634614	1.17353	0.102561
PPE36	PPE FAMILY PROTEIN	1.38726	0.148936	-1.58619	0.0485227	-1.10255	0.656919	1.09318	0.68506
Rv1619	CONSERVED MEMBRANE PROTEIN	-1.17002	0.160225	-1.58655	0.000539548	-1.43673	0.00374413	-1.01148	0.915975
Rv1151c	PROBABLE TRANSCRIPTIONAL REGULATORY PROTEIN	-1.08947	0.169675	-1.58799	9.41529e-07	-1.28117	0.000767792	1.18578	0.0114808
Rv3246c	two component system transcriptional regulator mtrA	1.06176	0.751083	-1.59469	0.0232882	-1.55968	0.0295427	-2.19883	0.000647666
pykA	Probable pyruvate kinase pykA	-1.10029	0.150048	-1.59695	1.69024e-06	-1.46928	1.71661e-05	1.02296	0.723965
Rv0191	PROBABLE CONSERVED INTEGRAL MEMBRANE PROTEIN	-1.10959	0.158654	-1.5988	5.95869e-06	-1.29638	0.00203142	-1.24418	0.00688816
Rv3843c	putative transmembrane protein	-1.07044	0.720652	-1.59918	0.0234331	-1.28247	0.202353	-1.17518	0.400949
Rv2658c	POSSIBLE PROPHAGE PROTEIN	1.06358	0.487329	-1.60066	6.03821e-05	-1.06921	0.451435	-1.0709	0.441002
Rv2791c	PROBABLE TRANSPOSASE	1.03713	0.662015	-1.60325	3.14907e-05	-1.3992	0.000864313	-1.21352	0.0313088
cyp142a	putative cytochrome P450 monooxygenase 142 cyp142a	1.23819	0.277834	-1.60567	0.0243517	-1.46809	0.0607954	2.92187	4.00672e-05
Rv3354	hypothetical protein	-1.05816	0.522008	-1.61045	5.06164e-05	1.1015	0.279611	1.01022	0.907693
ctpC	PROBABLE METAL CATION-TRANSPORTING P-TYPE ATPASE C CTPC	-1.12776	0.395713	-1.61114	0.00329063	-1.13798	0.362077	-1.60328	0.0035443
Rv0203	hypothetical protein	-1.28285	0.171526	-1.61183	0.0145662	-2.12373	0.000540214	-1.12306	0.514059
Rv2823c	hypothetical protein	1.11345	0.595318	-1.61292	0.0285476	-1.23538	0.302377	-1.20995	0.350894
Rv3850	hypothetical protein	-1.32907	0.0408282	-1.61316	0.0018207	-1.4151	0.015346	1.05444	0.683458
Rv2717c	hypothetical protein	1.02532	0.775417	-1.61863	4.42663e-05	-1.05202	0.564477	1.08711	0.346999
Rv1466	CONSERVED HYPOTHETICAL PROTEIN	-1.69866	0.000249597	-1.62067	0.00058555	-1.21492	0.103072	1.16358	0.197075
Rv3224	putative short-chain dehydrogenase/reductase	1.06574	0.628193	-1.62158	0.00180945	-1.24579	0.107962	-1.07191	0.597645
lipT	Probable carboxylesterase LipT	-1.16644	0.044018	-1.62516	3.98937e-06	-1.25117	0.00585597	1.3265	0.00103229
fadE8	PROBABLE ACYL-CoA DEHYDROGENASE FADE8	-1.19999	0.202407	-1.62557	0.00277457	-1.10744	0.467448	1.56228	0.0050824
Rv2837c	hypothetical protein	-1.16143	0.120458	-1.63519	6.4259e-05	-1.45969	0.000786757	-1.20557	0.0573327
mobA	PROBABLE MOLYBDOPTERIN-GUANINE DINUCLEOTIDE BIOSYNTHESIS PROTEIN A MOBA	-1.57107	0.000407058	-1.63618	0.00018048	-1.65808	0.000138808	1.10243	0.349146
mtr	NADPH-DEPENDENT MYCOTHIOL REDUCTASE MTR	1.02007	0.819726	-1.63688	3.2907e-05	-1.76363	6.67299e-06	1.05807	0.520015
accD6	Acetyl/propionyl-CoA carboxylase subunit beta accD6	-1.29412	0.131773	-1.64134	0.00769788	-2.08266	0.000364661	-2.55948	2.98965e-05
moeA1	PROBABLE MOLYBDOPTERIN BIOSYNTHESIS PROTEIN MOEA1	-1.19443	0.0377132	-1.64464	1.06072e-05	-1.51533	7.59642e-05	-1.25408	0.0107897
ctaD	PROBABLE CYTOCHROME C OXIDASE POLYPEPTIDE I CTAD (CYTOCHROME AA3 SUBUNIT 1)	-1.18578	0.024676	-1.65114	1.99678e-06	-1.16506	0.0409113	-1.04813	0.502978
Rv0309	hypothetical protein	-1.2622	0.223656	-1.65271	0.0149409	-1.19701	0.342683	1.46723	0.0537162
Rv0851c	putative short-chain type dehydrogenase/reductase	1.01282	0.926886	-1.65418	0.00207565	1.00422	0.975793	-1.09403	0.520136
lprB	POSSIBLE LIPOPROTEIN LPRB	-1.17992	0.0770003	-1.65478	3.1857e-05	-1.24117	0.0253317	-1.25623	0.0192044
Rv0738	hypothetical protein	-1.51984	0.0014014	-1.65486	0.000277058	-1.19417	0.120586	1.59561	0.000551632
Rv0818	Transcriptional regulatory protein	-1.25714	0.036073	-1.65543	0.00012665	-1.34597	0.00906724	-1.2698	0.0296113
whiB2	PROBABLE TRANSCRIPTIONAL REGULATORY PROTEIN WHIB-LIKE WHIB2	1.58066	0.0698311	-1.65793	0.0476555	-1.45515	0.130829	-4.29191	1.43271e-05
aldA	PROBABLE ALDEHYDE DEHYDROGENASE NAD DEPENDENT ALDA (ALDEHYDE DEHYDROGENASE [NAD+])	-1.08802	0.384103	-1.66183	6.49442e-05	-1.36838	0.00436393	1.07308	0.465123
Rv1192	hypothetical protein	-1.34797	0.02614	-1.66656	0.000708173	-1.27437	0.0638301	1.48534	0.00509544
	hypothetical protein	-1.57329	0.00348514	-1.67096	0.00134248	-1.22431	0.144806	2.65312	1.72965e-06
kasA	3-OXOACYL-[ACYL-CARRIER PROTEIN] SYNTHASE 1 KASA (BETA-KETOACYL-ACP SYNTHASE) (KAS I)	1.06732	0.713888	-1.67368	0.00956591	-1.91127	0.00196037	-3.01019	1.14512e-05
Rv0190	CONSERVED HYPOTHETICAL PROTEIN	-1.00228	0.987254	-1.67531	0.00209396	-1.06443	0.662138	-1.27198	0.105906
Rv0076c	PROBABLE MEMBRANE PROTEIN	-1.12307	0.345626	-1.67797	0.000536696	1.11407	0.379183	1.15949	0.233318
Rv0485	POSSIBLE TRANSCRIPTIONAL REGULATORY PROTEIN	1.07594	0.352336	-1.67818	4.99049e-06	-1.32902	0.00190649	-1.26747	0.00696905
Rv2216	hypothetical protein	-1.07901	0.430866	-1.6811	5.03535e-05	-1.6498	7.41416e-05	-1.14541	0.168587
Rv3189	hypothetical protein	1.07241	0.508365	-1.68192	0.000130873	1.00372	0.971766	-1.02629	0.80486
lpqE	POSSIBLE CONSERVED LIPOPROTEIN LPQE	-1.19908	0.0662451	-1.68246	3.88717e-05	-1.46083	0.000835128	1.22834	0.0402424
Rv0680c	PROBABLE CONSERVED TRANSMEMBRANE PROTEIN	-1.34972	0.00514659	-1.68567	3.88378e-05	-1.36407	0.00405148	1.13896	0.178076
gap	PROBABLE GLYCERALDEHYDE 3-PHOSPHATE DEHYDROGENASE GAP (GAPDH)	1.11951	0.328598	-1.68659	0.000272109	-1.76201	0.000124383	-1.01421	0.901288
Rv0492c	putative oxidoreductase gmc-type	-1.10848	0.0832017	-1.6907	7.48075e-08	-1.27067	0.000573074	1.05293	0.368121
Rv0298	HYPOTHETICAL PROTEIN	-1.5319	0.0550275	-1.69429	0.02111	-1.27617	0.253501	-1.14529	0.519176
accD5	PROBABLE PROPIONYL-CoA CARBOXYLASE BETA CHAIN 5 ACCD5 (PCCASE) (PROPANOYL-COA:CARBON DIOXIDE LIGASE)	-1.17601	0.0647303	-1.69495	8.70294e-06	-1.47016	0.000244059	1.37074	0.00142467
Rv2642	POSSIBLE TRANSCRIPTIONAL REGULATORY PROTEIN (PROBABLY ARSR-FAMILY)	-1.06316	0.78057	-1.69644	0.0266918	-1.03876	0.862548	1.08136	0.722211
Rv2923c	CONSERVED HYPOTHETICAL PROTEIN	-1.53359	0.000114726	-1.69655	1.16506e-05	-1.85555	1.8054e-06	1.14224	0.132652
ephG	EPOXIDE HYDROLASE	-1.11657	0.248863	-1.69671	3.31094e-05	-1.2766	0.017628	1.3744	0.00335903
Rv0208c	methlytransferase	1.12075	0.424594	-1.70345	0.00152982	1.21806	0.175607	-1.68896	0.00173904
trxB1	putative thioredoxin trxB1	-1.09301	0.266989	-1.70723	3.89173e-06	-1.56021	3.22011e-05	1.05831	0.474074
glnA1	GLUTAMINE SYNTHETASE GLNA1 (GLUTAMINE SYNTHASE) (GS-I)	-1.39889	0.00665958	-1.70785	0.000144477	-1.60552	0.000462168	1.78538	6.41125e-05
Rv3338	CONSERVED HYPOTHETICAL PROTEIN	-2.07687	0.000457905	-1.71266	0.00515384	-1.34158	0.0954346	3.70008	7.61306e-07
Rv1765A	PUTATIVE TRANSPOSASE (FRAGMENT)	-1.05204	0.810842	-1.71397	0.0201953	-1.50734	0.066952	1.0161	0.939867
ctpV	putative metal cation transporter P-type atpase ctpV	-1.57572	9.18302e-05	-1.71754	1.40691e-05	-1.40118	0.00141634	1.18933	0.0645915
adhC	putative NADP-dependent alcohol dehydrogenase adhC	-1.26139	0.00909646	-1.71825	3.80259e-06	-1.7954	1.46595e-06	1.255	0.0104035
choD	CHOLESTEROL OXIDASE CHOD (CHOLESTEROL-O2 OXIDOREDUCTASE)	-1.22519	0.0517618	-1.71871	4.22207e-05	-1.74008	3.30859e-05	-1.24544	0.0373132
fba	PROBABLE FRUCTOSE-BISPHOSPHATE ALDOLASE FBA	1.00887	0.902215	-1.71891	1.12512e-06	-1.2604	0.0049093	-1.18736	0.0276309
Rv1955	putative transcriptional regulatory protein	-1.04011	0.662024	-1.72749	1.42844e-05	1.0867	0.36049	1.65646	3.46918e-05
fadD11.1	POSSIBLE FATTY-ACID-CoA LIGASE FADD11.1 (FATTY-ACID-CoA SYNTHETASE) (FATTY-ACID-CoA SYNTHASE)	-1.05928	0.607653	-1.73092	0.000142428	-1.40242	0.00737465	1.12021	0.317388
Rv1773c	PROBABLE TRANSCRIPTIONAL REGULATORY PROTEIN	1.01561	0.861267	-1.73234	1.17072e-05	-1.20024	0.0529622	1.09946	0.293239
Rv2061c	hypothetical protein	1.0904	0.441049	-1.73285	0.000134217	-1.38087	0.00963736	1.11984	0.316932
Rv2734	hypothetical protein	1.24666	0.0865582	-1.7342	0.000334919	-1.05885	0.641801	-1.09369	0.468561
Rv2204c	CONSERVED HYPOTHETICAL PROTEIN	-1.05039	0.7378	-1.74129	0.00148738	-1.36061	0.0490079	1.40918	0.0305605
Rv1269c	Conserved putative secreted protein	-1.13421	0.37475	-1.74143	0.0010224	-1.58906	0.00408994	1.169	0.274342
recR	PROBABLE RECOMBINATION PROTEIN RECR	-1.3933	6.76047e-05	-1.7433	1.40761e-07	-1.68086	3.42586e-07	-1.23669	0.00346151
Rv3384c	hypothetical protein	-1.6256	4.08553e-05	-1.748	8.5969e-06	-1.83735	3.11808e-06	-1.06971	0.446351
Rv2017	hypothetical regulatory protein	-1.05674	0.766239	-1.74806	0.00761569	-1.12153	0.53861	1.12312	0.533662
Rv0825c	CONSERVED HYPOTHETICAL PROTEIN	-1.10009	0.473728	-1.75709	0.000534892	-1.47309	0.0089941	1.02644	0.843418
mmr	MULTIDRUGS-TRANSPORT INTEGRAL MEMBRANE PROTEIN MMR	1.12028	0.608691	-1.76415	0.0191742	1.14998	0.529693	-1.00806	0.971018
Rv1842c	hypothetical membrane protein	1.13064	0.224242	-1.76828	2.58177e-05	-1.23099	0.0483129	1.01818	0.855111
pckA	PROBABLE IRON-REGULATED PHOSPHOENOLPYRUVATE CARBOXYKINASE [GTP] PCKA (PHOSPHOENOLPYRUVATE CARBOXYLASE) (PEPCK)(PEP CARBOXYKINASE)	-1.09888	0.495141	-1.77092	0.000663669	-1.09285	0.520309	1.22645	0.15047
PPE69	PPE FAMILY PROTEIN	-1.33476	0.00319783	-1.77327	4.05509e-06	-1.50134	0.000172993	1.04197	0.627372
pstS3	PERIPLASMIC PHOSPHATE-BINDING LIPOPROTEIN PSTS3 (PBP-3) (PSTS3) (PHOS1)	1.00215	0.988468	-1.77779	0.0012109	1.05223	0.731801	-1.10095	0.519429
Rv1462	hypothetical protein	-1.35741	0.0011589	-1.78292	1.46083e-06	-1.37059	0.000893393	1.28387	0.00523747
ribH	PROBABLE RIBOFLAVIN SYNTHASE BETA CHAIN RIBH (6,7-dimethyl-8-ribityllumazine synthase) (DMRL synthase) (Lumazine synthase)	-1.44612	0.00439212	-1.78499	9.00003e-05	-1.22403	0.0875298	-1.00268	0.981055
Rv2962c	POSSIBLE GLYCOSYL TRANSFERASE	-1.0708	0.659812	-1.78511	0.00162819	-1.14183	0.397456	-1.08831	0.586676
Rv2454c	PROBABLE OXIDOREDUCTASE (BETA SUBUNIT)	-1.21605	0.017194	-1.78535	7.67382e-07	-1.57876	1.35923e-05	-1.07296	0.351955
Rv0302	PROBABLE TRANSCRIPTIONAL REGULATORY PROTEIN (PROBABLY TETR/ACRR-FAMILY)	-1.18283	0.196128	-1.79099	0.000262784	-1.60387	0.00163443	-1.16486	0.237898
Rv0275c	putative transcriptional regulatory protein (possibly tetr-family)	-1.2453	0.151045	-1.79121	0.00105064	-1.33344	0.0655421	-1.41583	0.0296453
Rv3226c	CONSERVED HYPOTHETICAL PROTEIN	-1.21162	0.0253184	-1.79327	1.41083e-06	-1.32399	0.0024019	1.24174	0.0133603
mutT1	POSSIBLE HYDROLASE MUTT1	-1.07783	0.224593	-1.79373	4.15325e-08	-1.56323	1.37834e-06	1.00054	0.992831
Rv2481c	hypothetical protein	-2.01192	0.00799329	-1.79418	0.0221011	-1.76953	0.0249262	1.1377	0.58297
Rv1066	hypothetical protein	-1.32068	0.0193602	-1.79779	5.30574e-05	-1.73666	9.9748e-05	1.03186	0.772749
purM	PROBABLE PHOSPHORIBOSYLFORMYLGLYCINAMIDINE CYCLO-LIGASE PURM (AIRS) (PHOSPHORIBOSYL-AMINOIMIDAZOLE SYNTHETASE) (AIR SYNTHASE)	-1.35268	0.0067039	-1.80058	1.76198e-05	-1.68444	6.50559e-05	-1.0777	0.450714
Rv1301	hypothetical protein	-1.15319	0.287117	-1.80121	0.000346738	-1.70053	0.000864807	-1.28073	0.0742248
Rv2464c	POSSIBLE DNA GLYCOSYLASE	-1.23945	0.0354207	-1.80276	1.13333e-05	-1.55341	0.0002436	-1.18647	0.0857702
Rv1006	HYPOTHETICAL PROTEIN	-1.17021	0.327591	-1.8028	0.00166922	-1.74126	0.00266141	-1.05095	0.753582
Rv2818c	hypothetical protein	1.33982	0.203349	-1.80352	0.0167952	-1.22077	0.379027	-1.24968	0.327142
tpx	putative thiol peroxidase tpx	1.12126	0.253932	-1.80503	1.66198e-05	-1.37332	0.00480596	1.0605	0.551988
Rv0464c	CONSERVED HYPOTHETICAL PROTEIN	-1.08673	0.431946	-1.80687	3.34357e-05	-1.4119	0.00421758	1.04169	0.697337
Rv1700	Nudix hydrolase	1.02754	0.865583	-1.80947	0.00178805	-1.6236	0.00748953	-1.54774	0.0139813
Rv0784	CONSERVED HYPOTHETICAL PROTEIN	1.14959	0.604072	-1.81039	0.0389786	-1.07135	0.797017	-1.01127	0.966601
Rv3881c	hypothetical alanine and glycine rich protein	-1.24539	0.00496456	-1.81229	1.75048e-07	-1.46377	3.78298e-05	1.15241	0.0511451
adhE2	putative zinc-dependent alcohol dehydrogenase AdhE2	1.01558	0.810464	-1.81294	8.0422e-08	-1.68086	4.79737e-07	-1.02782	0.671031
Rv1063c	hypothetical protein	-1.44915	0.00598224	-1.81416	0.000114459	-1.8143	0.000114305	-1.17028	0.197185
Rv0624	CONSERVED HYPOTHETICAL PROTEIN WITH PIN DOMAIN	-1.00934	0.944314	-1.81769	0.000338404	-1.24253	0.11729	-1.03844	0.777172
fadD28	FATTY-ACID-CoA LIGASE FADD28 (FATTY-ACID-CoA SYNTHETASE) (FATTY-ACID-CoA SYNTHASE)	-1.05504	0.572876	-1.82744	8.48834e-06	-1.29635	0.013327	1.28533	0.0160683
regX3	TWO COMPONENT SENSORY TRANSDUCTION PROTEIN REGX3 (TRANSCRIPTIONAL REGULATORY PROTEIN) (PROBABLY LUXR-FAMILY)	1.18257	0.347328	-1.82942	0.00311896	-1.12757	0.498023	-1.4897	0.0353823
Rv1956	POSSIBLE ANTITOXIN, TRANSCRIPTIONAL REGULATORY PROTEIN	-1.11397	0.242504	-1.83	4.81377e-06	1.04721	0.610889	1.6883	2.49034e-05
Rv1465	POSSIBLE NITROGEN FIXATION RELATED PROTEIN	-1.62177	0.000129151	-1.8365	1.09942e-05	-1.4555	0.00128831	1.03014	0.760917
Rv1628c	hypothetical protein	-1.37074	0.204468	-1.83831	0.0213944	-1.85901	0.0194622	3.74925	4.78826e-05
Rv0398c	putative secreted protein	-1.06804	0.501441	-1.84225	1.00522e-05	-1.13215	0.213291	1.0268	0.785816
PE36	PE FAMILY PROTEIN	-1.54191	1.32951e-05	-1.84502	1.84716e-07	-1.5367	1.45338e-05	1.02988	0.677462
Rv2820c	HYPOTHETICAL PROTEIN	-1.03865	0.824727	-1.84661	0.00226459	-1.697	0.00645595	-1.06805	0.701039
Rv2668	POSSIBLE EXPORTED ALANINE AND VALINE RICH PROTEIN	-1.17749	0.08832	-1.84784	4.56616e-06	-1.54786	0.000185162	1.19811	0.0619063
rpsG	putative 30S ribosomal protein S7 rpsG	-1.12704	0.318979	-1.84826	7.9627e-05	-1.85641	7.39505e-05	-1.19004	0.154163
Rv2022c	CONSERVED HYPOTHETICAL PROTEIN	-1.30399	0.0392152	-1.85692	8.60888e-05	-1.32716	0.0292631	1.28927	0.0472132
iniB	ISONIAZID INDUCTIBLE GENE PROTEIN INIB	1.39253	0.38044	-1.85911	0.110809	1.09179	0.813916	-2.35146	0.0335139
fbpC	SECRETED ANTIGEN 85-C FBPC (85C) (ANTIGEN 85 COMPLEX C) (AG58C) (MYCOLYL TRANSFERASE 85C) (FIBRONECTIN-BINDING PROTEIN C)	1.27359	0.188938	-1.86613	0.00278836	-1.06701	0.717506	-2.31918	0.000218523
dnaB	PROBABLE REPLICATIVE DNA HELICASE DNAB	1.00349	0.98947	-1.86648	0.0293048	-2.68567	0.00164009	-1.88984	0.0266553
kasB	3-OXOACYL-[ACYL-CARRIER PROTEIN] SYNTHASE 2 KASB (BETA-KETOACYL-ACP SYNTHASE) (KAS I)	-1.36727	0.0558364	-1.86972	0.000817305	-2.38127	3.3951e-05	-2.93471	2.82379e-06
Rv0140	hypothetical protein	1.12724	0.258033	-1.87456	1.52459e-05	-1.02481	0.813337	-1.10213	0.355063
Rv3169	hypothetical protein	-1.21901	0.433354	-1.88035	0.021075	5.35908	4.68228e-06	9.48592	1.15395e-07
Rv0508	hypothetical protein	-1.25299	0.0321338	-1.88614	6.65247e-06	-2.00939	2.12333e-06	-1.01244	0.899067
PE22	PE FAMILY PROTEIN	1.33462	0.287951	-1.88679	0.028124	-1.28354	0.355908	1.10721	0.703142
Rv3675	POSSIBLE MEMBRANE PROTEIN	-1.07307	0.653541	-1.88937	0.000824269	1.14235	0.400879	-1.38666	0.0502635
icd2	PROBABLE ISOCITRATE DEHYDROGENASE [NADP] ICD2 (OXALOSUCCINATE DECARBOXYLASE) (IDH) (NADP+-SPECIFIC ICDH) (IDP)	1.20993	0.0902139	-1.90226	1.71704e-05	-1.32916	0.0161252	-1.08585	0.446743
Rv3054c	hypothetical protein	1.74305	0.0692561	-1.90322	0.0385265	1.44382	0.215989	-1.02715	0.926261
katG	CATALASE-PEROXIDASE-PEROXYNITRITASE T KATG	-1.43332	0.0145299	-1.9036	0.000166525	-1.56589	0.00358804	1.471	0.00967792
esxF	PUTATIVE ESAT-6 LIKE PROTEIN ESXF (HYPOTHETICAL ALANINE AND GLYCINE RICH PROTEIN) (ESAT-6 LIKE PROTEIN 13)	-1.0295	0.78652	-1.90797	1.62632e-05	-1.91656	1.50377e-05	-1.03858	0.724523
rimJ	RIBOSOMAL-PROTEIN-ALANINE ACETYLTRANSFERASE RIMJ (ACETYLATING ENZYME FOR N-TERMINAL OF RIBOSOMAL PROTEIN S5)	-1.0084	0.950988	-1.90904	0.000197765	-1.54196	0.00532972	-1.20421	0.184786
Rvb0968	hypothetical protein	-1.34464	0.0462726	-1.91945	0.000223906	-1.08131	0.575875	1.34769	0.044822
Rv0495c	CONSERVED HYPOTHETICAL PROTEIN	-1.10748	0.190988	-1.9233	2.01868e-07	-1.44771	0.000153645	-1.22674	0.0148729
rnhB	PROBABLE RIBONUCLEASE HII PROTEIN RNHB (RNASE HII)	-1.08054	0.425877	-1.93106	3.74095e-06	-2.01171	1.79449e-06	-1.06463	0.518181
cysA2	PROBABLE THIOSULFATE SULFURTRANSFERASE CYSA2 (RHODANESE-LIKE PROTEIN) (THIOSULFATE CYANIDE TRANSSULFURASE) (THIOSULFATE THIOTRANSFERASE)	1.33056	0.047753	-1.93159	0.000154386	-1.25972	0.102128	-1.03559	0.79595
Rv1462	CONSERVED HYPOTHETICAL PROTEIN	-1.61785	0.00161223	-1.93995	8.69316e-05	-1.4437	0.0105301	1.09252	0.494233
cysD	PROBABLE SULFATE ADENYLYLTRANSFERASE SUBUNIT 2 CYSD	1.1662	0.449789	-1.95067	0.00401651	-1.00195	0.992293	1.14651	0.500703
Rv0829	hypothetical protein	1.11645	0.690176	-1.95371	0.0254977	-1.11253	0.699541	1.05849	0.836713
Rv2324	putative transcriptional regulatory protein (probably asnC-family)	-1.13966	0.309087	-1.95578	6.46002e-05	-1.23067	0.114992	-1.03359	0.793931
bglS	PROBABLE BETA-GLUCOSIDASE BGLS (GENTIOBIASE) (CELLOBIASE) (BETA-D-GLUCOSIDE GLUCOHYDROLASE)	-1.17684	0.163781	-1.96011	1.90085e-05	-1.35296	0.0156091	-1.20122	0.119889
Rv0039c	POSSIBLE CONSERVED TRANSMEMBRANE PROTEIN	-1.2266	0.408573	-1.96071	0.0130706	-1.90197	0.0169135	-1.2087	0.442412
Rv0813c	CONSERVED HYPOTHETICAL PROTEIN	-1.17325	0.211161	-1.96169	5.28103e-05	-1.61005	0.00136245	-1.17672	0.203245
deoD	PROBABLE PURINE NUCLEOSIDE PHOSPHORYLASE DEOD (INOSINE PHOSPHORYLASE) (PNP)	-1.2581	0.00941703	-1.96484	2.18548e-07	-2.21254	2.48645e-08	-1.04495	0.578975
ald_a	Secreted l-alanine dehydrogenase ald_a	-1.11255	0.203781	-1.9724	3.23215e-07	-1.35688	0.00164788	-1.04776	0.570088
Rv0968	CONSERVED HYPOTHETICAL PROTEIN	-1.4113	0.0111838	-1.97775	3.64571e-05	-1.04625	0.710978	1.65818	0.000680601
hemA	putative glutamyl-trna reductase hemA	-1.18524	0.0286068	-1.98115	5.16728e-08	-1.49856	3.33732e-05	1.121	0.12511
Rv0997a	hypothetical protein	1.20639	0.267073	-1.98432	0.000706186	-1.22708	0.227857	-1.35551	0.0809571
Rv1278	hypothetical protein	-1.01332	0.900148	-1.9853	6.77786e-06	-1.60145	0.000356071	-1.80017	3.84658e-05
canA	BETA-CARBONIC ANHYDRASE	1.02045	0.82237	-1.99054	9.50218e-07	-1.33739	0.0048472	1.29565	0.0101798
Rv3337	CONSERVED HYPOTHETICAL PROTEIN	-2.05711	1.28173e-05	-1.99326	2.12167e-05	-1.53059	0.00205251	2.23688	3.53084e-06
efpA	POSSIBLE INTEGRAL MEMBRANE EFFLUX PROTEIN EFPA	1.18117	0.47323	-1.99594	0.00779054	-1.01787	0.938666	-2.01632	0.00709876
corA	POSSIBLE MAGNESIUM AND COBALT TRANSPORT TRANSMEMBRANE PROTEIN CORA	-1.05991	0.646723	-2.01485	4.13364e-05	-1.26742	0.0755833	1.12559	0.356475
Rv0291	putative protease precursor	-1.69869	0.000372335	-2.03155	1.89787e-05	-1.8498	8.70624e-05	-1.12121	0.344439
proB	PROBABLE GLUTAMATE 5-KINASE PROTEIN PROB (GAMMA-GLUTAMYL KINASE) (GK)	-1.15024	0.222402	-2.03759	8.78599e-06	-1.83394	5.2074e-05	-1.07517	0.520126
clpP1	putative atp-dependent clp protease proteolytic subunit 1 clpP1	-1.20712	0.0643827	-2.0443	1.32822e-06	-2.18028	4.45499e-07	1.40726	0.00241789
Rv1795	hypothetical membrane protein	-1.30481	0.00148324	-2.04938	2.07031e-08	-1.79638	3.13423e-07	1.07969	0.284515
Rv0846c	putative oxidase	1.19304	0.365757	-2.05444	0.00163236	-1.08403	0.67606	-1.03741	0.848787
mycP3	PROBABLE MEMBRANE-ANCHORED MYCOSIN MYCP3 (SERINE PROTEASE) (SUBTILISIN-LIKE PROTEASE) (SUBTILASE-LIKE) (MYCOSIN-3)	-1.5921	0.00246049	-2.05725	4.43544e-05	-1.90561	0.000141243	-1.1227	0.383454
Rv0364	putative transmembrane protein	-1.20182	0.260644	-2.05775	0.000325264	-1.66955	0.00510297	1.08876	0.596855
Rv3162c	putative integral membrane protein	1.15356	0.231812	-2.06239	1.16902e-05	1.42501	0.0072652	1.78681	0.000125748
Rv0498	hypothetical protein	-1.20453	0.311652	-2.06961	0.000898514	-2.98058	1.5881e-05	-1.25087	0.22696
Rv0991c	hypothetical serine rich protein	1.05669	0.751358	-2.07553	0.000614509	1.03316	0.851138	1.11605	0.530082
Rv2885c	PROBABLE TRANSPOSASE	1.01418	0.899172	-2.07977	5.7651e-06	-1.43517	0.00459014	-1.20466	0.1083
Rv0077c	putative oxidoreductase	1.28032	0.14827	-2.08406	0.000369161	1.40992	0.0509362	-1.00633	0.969496
Rv1993c	hypothetical protein	1.04133	0.704467	-2.08818	3.27433e-06	-1.02505	0.816488	1.09722	0.389552
Rv2824c	HYPOTHETICAL PROTEIN	1.07794	0.684633	-2.11454	0.000823489	-1.47262	0.0490463	-1.30766	0.159007
Rv3312A	SECRETED PROTEIN ANTIGEN	-1.77929	0.000720238	-2.13706	4.99801e-05	-1.46314	0.0138861	2.02045	0.000110767
Rv2926c	hypothetical protein	-1.0189	0.870747	-2.14224	5.45201e-06	-1.45126	0.00473478	-1.40716	0.00834468
Rv2052c	hypothetical protein	1.00364	0.977042	-2.14258	1.60311e-05	-1.73508	0.000439575	-1.28108	0.0640119
Rv0883c	hypothetical protein	-1.15442	0.284632	-2.14541	2.51111e-05	-1.20517	0.169612	1.02639	0.843317
lipL	PROBABLE ESTERASE LIPL	1.10803	0.569931	-2.15508	0.000528252	-1.41676	0.0666945	-2.85696	2.28849e-05
nrdI	PROBABLE NRDI PROTEIN	-1.53431	0.000834044	-2.16014	1.67993e-06	-1.8364	2.6863e-05	1.40479	0.00490172
Rv1507c	CONSERVED HYPOTHETICAL PROTEIN	-1.26901	0.384707	-2.17146	0.0104015	-1.75656	0.0508813	-1.17956	0.544242
Rv2160A	CONSERVED HYPOTHETICAL PROTEIN	-2.21963	0.000151047	-2.18202	0.000186829	-1.98695	0.000611323	1.57576	0.0122765
Rv1461	CONSERVED HYPOTHETICAL PROTEIN	-1.00652	0.967118	-2.18506	0.000129007	-1.05237	0.746315	1.28418	0.126671
Rv2240c	hypothetical protein	-1.16088	0.305505	-2.18856	4.67227e-05	-1.77777	0.00090014	-1.27249	0.10679
Rv3234c	hypothetical protein	-1.35288	0.0350959	-2.19955	1.97905e-05	-1.75059	0.000609645	1.121	0.396453
Rv1435c	putative Proline, Glycine, Valine-rich secreted protein	1.67461	0.0673784	-2.21151	0.00820429	-1.3392	0.282342	-4.46075	3.58844e-05
Rv2160c	CONSERVED HYPOTHETICAL PROTEIN	-2.03578	0.000234539	-2.22728	7.14039e-05	-2.21112	7.84976e-05	1.70733	0.0026436
Rv1419	hypothetical protein	-1.17233	0.170192	-2.23127	2.19461e-06	-1.25674	0.0557439	1.22201	0.0890376
Rv2822c	hypothetical protein	-1.31168	0.414028	-2.23254	0.0247386	-2.3997	0.0157724	-1.12334	0.723853
Rv1774	putative oxidoreductase	1.28957	0.174388	-2.24326	0.000368015	-1.86312	0.00317228	-1.57625	0.021847
	putative transcriptional regulatory protein (probably merR-family)	1.21197	0.179944	-2.24367	2.46024e-05	-1.06615	0.646452	-1.0197	0.888559
Rv0967	CONSERVED HYPOTHETICAL PROTEIN	-1.35411	0.026194	-2.2501	7.25652e-06	-1.05412	0.675291	1.74023	0.00039394
mpt63	IMMUNOGENIC PROTEIN MPT63 (ANTIGEN MPT63/MPB63) (16 kDa IMMUNOPROTECTIVE EXTRACELLULAR PROTEIN)	-1.08831	0.341321	-2.25718	7.42653e-08	-1.66691	2.34547e-05	1.28514	0.0104299
Rv2034	putative ArsR-type repressor protein	-1.18808	0.374895	-2.25884	0.000556453	-1.11065	0.585925	1.62067	0.0212878
tal	PROBABLE TRANSALDOLASE TAL	-1.15058	0.161912	-2.25994	2.83016e-07	-2.05799	1.33948e-06	1.22674	0.0485843
hemC	PROBABLE PORPHOBILINOGEN DEAMINASE HEMC (PBG) (HYDROXYMETHYLBILANE SYNTHASE) (HMBS) (PRE-UROPORPHYRINOGEN SYNTHASE)	-1.0645	0.471904	-2.26341	5.66069e-08	-1.77012	5.4067e-06	1.04126	0.640074
ribA2	PROBABLE RIBOFLAVIN BIOSYNTHESIS PROTEIN RIBA2 : GTP cyclohydrolase II + 3,4-dihydroxy-2-butanone 4-phosphate synthase (DHBP synthase)	-1.22906	0.0647549	-2.26614	7.87271e-07	-1.29997	0.0226996	-1.00068	0.994825
Rv3837c	putative phosphoglycerate mutase	-1.00167	0.98566	-2.26771	1.49485e-07	-1.63336	6.78948e-05	-1.09612	0.330555
Rv0634c	POSSIBLE GLYOXALASE II (HYDROXYACYLGLUTATHIONE HYDROLASE) (GLX II)	-1.01326	0.93498	-2.2865	9.36419e-05	-1.74655	0.00299697	-1.27992	0.14043
Rv3906c	CONSERVED HYPOTHETICAL PROTEIN	-1.0261	0.810154	-2.29013	8.17643e-07	-2.41339	3.73083e-07	-1.18913	0.120447
Rv3412	hypothetical protein	-1.39483	0.0174824	-2.29272	6.57271e-06	-1.71714	0.000559208	1.46227	0.0080689
Rv2542	hypothetical protein	-1.08736	0.393513	-2.31284	1.93791e-07	-2.39783	1.10968e-07	1.14409	0.178039
Rv2699c	hypothetical protein	-1.48714	0.0522928	-2.31985	0.000422006	-1.6124	0.0226418	1.11125	0.584536
Rv1099c	hypothetical protein	-1.16213	0.0763985	-2.32459	1.43285e-08	-1.70171	5.61542e-06	1.10016	0.245955
lat	PROBABLE L-LYSINE-EPSILON AMINOTRANSFERASE LAT (L-LYSINE AMINOTRANSFERASE) (LYSINE 6-AMINOTRANSFERASE)	1.84013	0.0133043	-2.35702	0.00126061	-1.76358	0.0197493	-1.14561	0.542824
Rv0042c	putative transcriptional regulatory protein (marR-FAMILY)	1.26975	0.500715	-2.36042	0.0249944	-2.18512	0.038759	-1.15751	0.678621
Rv2616	hypothetical protein	-1.1565	0.106657	-2.37205	2.70967e-08	-2.18836	1.019e-07	1.28085	0.010321
Rv2708c	hypothetical protein	1.15375	0.0308581	-2.37739	2.01664e-10	1.02031	0.74318	1.08226	0.208639
Rv0877	hypothetical protein	-1.57039	0.000419569	-2.38011	2.70888e-07	-1.86903	1.47719e-05	1.25678	0.0387153
Rv3766	HYPOTHETICAL PROTEIN	1.05105	0.722573	-2.38111	1.1802e-05	-1.16385	0.287322	-1.16736	0.278194
Rv3233c	CONSERVED HYPOTHETICAL PROTEIN. POSSIBLE TRIACYLGLYCEROL SYNTHASE (DIACYLGLYCEROL ACYLTRANSFERASE).	-1.46591	0.00838427	-2.40746	3.87248e-06	-1.97301	6.94216e-05	1.06178	0.643037
Rv2927c	hypothetical protein	1.31315	0.10529	-2.41413	4.67293e-05	-1.62678	0.00746914	-2.2915	8.84479e-05
Rv3334	PROBABLE TRANSCRIPTIONAL REGULATORY PROTEIN (PROBABLY MERR-FAMILY)	1.02551	0.87626	-2.42778	4.57189e-05	-1.26323	0.161836	-1.06239	0.70884
Rv0769	putative dehydrogenase/reductase	1.03273	0.830248	-2.43042	2.0026e-05	-1.56221	0.00831085	1.1207	0.452018
Rv1259	hypothetical protein	-1.34171	0.0356661	-2.45514	3.26729e-06	-1.91692	0.000117435	1.34245	0.0353662
Rv0250c	CONSERVED HYPOTHETICAL PROTEIN	-1.18974	0.365162	-2.46405	0.000192414	-1.56257	0.0294616	1.00982	0.958807
Rv0623	hypothetical protein	1.00558	0.976702	-2.48201	0.000189458	-1.2914	0.19186	-1.01094	0.954438
acyP	putative acylphosphatase acyP	-1.61274	9.4051e-05	-2.49124	3.73202e-08	-2.51615	3.21914e-08	1.08481	0.389045
Rv0679c	putative transmembrane protein	-1.39719	0.00825327	-2.51339	3.87512e-07	-1.53708	0.00136611	1.29737	0.0320838
Rv3269	hypothetical protein	-1.17441	0.205186	-2.52098	1.23481e-06	-1.19941	0.154765	-1.09821	0.452576
	hypothetical protein	-1.17484	0.0998126	-2.52881	3.09196e-08	-1.63515	7.19456e-05	1.52302	0.000334566
Rv2978c	putative transposase	1.39051	0.0388381	-2.57352	8.71515e-06	-1.61508	0.00484209	-1.03376	0.823262
usfY	PUTATIVE PROTEIN USFY	1.62245	0.00148578	-2.59262	1.30686e-06	-1.34518	0.0318923	1.05598	0.671073
Rv0188	putative transmembrane protein	1.01532	0.912957	-2.60843	3.38458e-06	-1.13071	0.383108	1.02495	0.859436
Rv0849	putative integral membrane transport protein	-1.33113	0.155934	-2.6308	0.000129125	-1.90106	0.00419458	-1.12395	0.55127
Rv2669	GCN5-RELATED N-ACETYLTRANSFERASE	1.12452	0.345011	-2.6404	5.9522e-07	-1.87728	8.97594e-05	1.19611	0.15722
ung	PROBABLE URACIL-DNA GLYCOSYLASE UNG (UDG)	-1.24048	0.146972	-2.66099	3.84228e-06	-2.11191	7.85177e-05	-1.0649	0.662223
accA3	PROBABLE BIFUNCTIONAL PROTEIN ACETYL-/PROPIONYL-COENZYME A CARBOXYLASE (ALPHA CHAIN) ACCA3: BIOTIN CARBOXYLASE + BIOTIN CARBOXYL CARRIER PROTEIN (BCCP)	1.02855	0.682928	-2.68182	1.62232e-10	-2.50286	4.66416e-10	-1.53098	1.18561e-05
furA	FERRIC UPTAKE REGULATION PROTEIN FURA (FUR)	-1.07255	0.565421	-2.68606	4.15554e-07	-1.29055	0.0486148	1.18355	0.177268
Rv1610	hypothetical protein	-1.30525	0.0257324	-2.69508	1.09538e-07	-2.08488	4.85152e-06	-1.05752	0.612132
Rv3289	putative transmembrane protein	1.95448	0.0078466	-2.71654	0.000350798	-1.50344	0.0826811	-1.14453	0.548132
Rv0349	hypothetical protein	1.30381	0.0141153	-2.73111	1.84255e-08	-1.14175	0.186973	1.07572	0.458614
Rv1257	putative dehydrogenase	-1.08619	0.337606	-2.74135	2.4924e-09	-1.8216	2.52279e-06	-1.06291	0.476184
Rv3402c	hypothetical protein	1.51231	0.112571	-2.76267	0.000820916	-1.75047	0.0373176	-1.05646	0.826234
Rv3827c	putative transposase	1.0053	0.962352	-2.80672	8.35334e-08	-1.97314	1.51027e-05	-1.09415	0.426726
Rv1927	CONSERVED HYPOTHETICAL PROTEIN	1.02024	0.913837	-2.81235	3.76297e-05	-2.51304	0.000124948	1.11383	0.562491
Rv3717	hypothetical protein	1.08079	0.737096	-2.81372	0.000346624	-2.02277	0.00705412	-3.75231	2.88227e-05
Rv3566A	hypothetical protein	-1.01028	0.942004	-2.81685	1.49297e-06	-1.80821	0.000598954	4.5269	1.01637e-08
sseC2	hypothetical protein sseC2	1.32128	0.180728	-2.83091	8.84589e-05	-1.70995	0.0160829	-1.03724	0.856459
Rv2280	Probable dehydrogenase	-1.27946	0.00657131	-2.86498	5.67294e-10	-1.88549	5.89867e-07	-1.14027	0.115096
TB8.4	LOW MOLECULAR WEIGHT T-CELL ANTIGEN TB8.4	-1.92429	0.000366475	-2.86569	2.13438e-06	-1.99346	0.000223497	1.59717	0.00530664
Rv2821c	CONSERVED HYPOTHETICAL PROTEIN	-1.19197	0.516716	-2.88058	0.00108245	-2.17072	0.0100354	-1.0816	0.770867
nadA	Probable quinolinate synthetase nadA	-1.74839	0.0216295	-2.90323	0.000182793	-3.51583	3.32192e-05	-1.83333	0.0139455
Rv2557	hypothetical protein	-1.97649	6.62133e-05	-3.10894	1.49434e-07	-2.11445	2.39678e-05	2.09922	2.66771e-05
Rv1947	hypothetical protein	-1.0081	0.956814	-3.14574	8.66963e-07	-2.66246	5.93062e-06	-1.11488	0.469028
Rv1174c	hypothetical protein	-2.07601	0.00133915	-3.18422	1.47728e-05	-2.06931	0.0013881	1.65685	0.0162663
nrdH	PROBABLE GLUTAREDOXIN ELECTRON TRANSPORT COMPONENT OF NRDEF (GLUTAREDOXIN-LIKE PROTEIN) NRDH	-1.70294	0.000107978	-3.35648	3.98763e-09	-1.84311	2.48996e-05	1.62647	0.00026162
lpqS	PROBABLE LIPOPROTEIN LPQS	-1.22199	0.312491	-3.36967	1.12615e-05	-1.43002	0.0814901	-1.24692	0.267895
Rv2781c	POSSIBLE ALANINE RICH OXIDOREDUCTASE	-1.01109	0.903087	-3.37802	4.228e-10	-2.28283	9.6552e-08	-1.03836	0.678631
Rv1201c	putative transferase	-1.13939	0.125715	-3.38345	9.63686e-11	-2.63557	2.65162e-09	1.02817	0.735166
Rv2558	hypothetical protein	-1.898	0.0191813	-3.38758	0.000148422	-1.41245	0.179001	1.37421	0.214066
pks16	PUTATIVE POLYKETIDE SYNTHASE PKS16	-1.11591	0.529303	-3.45897	2.11586e-06	-2.4285	9.34856e-05	-1.14031	0.452654
lytB2	PROBABLE LYTB-RELATED PROTEIN LYTB2	-1.18569	0.0393917	-3.50876	2.47863e-11	-1.98978	1.25125e-07	1.226	0.0163708
cysK2	POSSIBLE CYSTEINE SYNTHASE A CYSK2 (O-ACETYLSERINE SULFHYDRYLASE) (O-ACETYLSERINE (THIOL)-LYASE) (CSASE)	-1.27361	0.329125	-3.63838	6.65332e-05	-1.83614	0.0225307	-1.09423	0.71266
Rv1772	HYPOTHETICAL PROTEIN	-1.23528	0.255717	-3.71884	1.93258e-06	-3.03522	1.41407e-05	-1.25991	0.215783
Rv3703c	hypothetical protein	-1.35162	0.0649359	-4.35296	5.22302e-08	-3.26198	9.10134e-07	1.23536	0.183192
Rv0348	putative transcriptional regulatory protein	1.14058	0.336874	-4.35518	8.25572e-09	-1.38665	0.0258379	1.08536	0.546099
Rv0850	putative transposase	-1.46872	0.130046	-4.35669	1.64126e-05	-2.88804	0.000462289	-1.07856	0.75736
Rv0347	hypothetical protein	1.00481	0.974828	-4.55048	2.87968e-08	-1.29865	0.100375	2.0654	0.000190284
mftC	PROBABLE COENZYME PQQ SYNTHESIS PROTEIN E PQQE (COENZYME PQQ SYNTHESIS PROTEIN III)	-9.52586	9.09479e-09	-25.2344	5.1707e-11	-27.7931	3.34428e-11	1.02071	0.92154
	Values in grey font colour are statistically insignificant.

## Sheet: Mtb ∆mftC Untreated vs. Choles.
Table S2. Comparative gene expression values of wildtype and mutant treated with either ethanol or cholesterol:EtOH
		∆mftC Glycerol vs ∆mftC Cholesterol:EtOH
SystematicName	Description	FC.D-F	pVal.D-F
Rv1131 gltA1	PROBABLE CITRATE SYNTHASE I GLTA1	14.2702	1.30216e-12
Rv1130	hypothetical protein	13.2226	6.86053e-11
Rv0560c	POSSIBLE BENZOQUINONE METHYLTRANSFERASE (METHYLASE)	13.151	1.79239e-12
Rv3557c	putative transcriptional regulatory protein (probably tetR-family)	11.4912	5.4799e-11
fadA6	PROBABLE ACETYL-CoA ACETYLTRANSFERASE FADA6 (ACETOACETYL-CoA THIOLASE)	10.3701	4.41616e-11
Rv3552	POSSIBLE COA-TRANSFERASE (BETA SUBUNIT)	10.2101	5.80169e-16
Rv3169	hypothetical protein	9.48592	1.15395e-07
icl	ISOCITRATE LYASE ICL (ISOCITRASE) (ISOCITRATASE)	9.25599	1.57701e-08
Rv0559c	putative secreted protein	8.9342	6.36753e-08
Rv3168	hypothetical protein	6.77602	6.21473e-06
Rv3527	hypothetical protein	6.60918	5.96357e-08
fadA5	PROBABLE ACETYL-CoA ACETYLTRANSFERASE FADA5 (ACETOACETYL-CoA THIOLASE)	6.42527	3.50498e-06
Rv3131	hypothetical protein	6.40052	0.00113314
Rv3559c	putative oxidoreductase	6.30556	8.85572e-12
Rv3553	POSSIBLE OXIDOREDUCTASE	6.00624	4.80683e-15
Rv0885	hypothetical protein	5.32397	2.13936e-09
echA20	PROBABLE ENOYL-CoA HYDRATASE ECHA20 (ENOYL HYDRASE) (UNSATURATED ACYL-CoA HYDRATASE) (CROTONASE)	5.03473	1.06794e-11
Rv3549c	putative short-chain type dehydrogenase/reductase	4.87969	4.19568e-09
Rv3548c	PROBABLE SHORT-CHAIN TYPE DEHYDROGENASE/REDUCTASE	4.83682	3.646e-14
Rv3551	putative CoA-transferase subunit alpha	4.6609	9.13968e-12
Rv3130c	hypothetical protein	4.56469	0.00030412
fadE30	putative acyl-CoA dehydrogenase fadE30	4.42034	1.17217e-10
Rv1738	CONSERVED HYPOTHETICAL PROTEIN	4.36445	4.42705e-05
tgs1	Triacylglycerol synthase (Diacylglycerol acyltransferase)	4.35292	0.000311082
Rv0516c	hypothetical protein	4.20641	0.000744537
cyp132	putative cytochrome P450 132 cyp132	3.95035	6.46813e-06
Rv3542c	CONSERVED HYPOTHETICAL PROTEIN	3.9379	2.11843e-08
hsaA	POSSIBLE OXIDOREDUCTASE. Possible 3-hydroxy-9,10-seconandrost-1,3,5(10)-triene-9,17-dione hydroxylase.	3.88741	3.82848e-06
hsaC	3,4-DHSA dioxygenase	3.79523	7.4877e-13
Rv1628c	hypothetical protein	3.74925	4.78826e-05
cyp125	PROBABLE CYTOCHROME P450 125 CYP125	3.70712	2.66955e-06
Rv3338	CONSERVED HYPOTHETICAL PROTEIN	3.70008	7.61306e-07
Rv1733c	putative transmembrane protein	3.66708	0.000461883
fadE33	PROBABLE ACYL-CoA DEHYDROGENASE FADE33	3.63727	2.39891e-12
fadB2	PROBABLE 3-HYDROXYBUTYRYL-CoA DEHYDROGENASE FADB2 (BETA-HYDROXYBUTYRYL-CoA DEHYDROGENASE) (BHBD)	3.60203	1.56477e-07
kshA	POSSIBLE OXIDOREDUCTASE. Possible ketosteroid-9-alpha-hydroxylase.	3.54713	8.02058e-06
fadE28	PROBABLE ACYL-CoA DEHYDROGENASE FADE28	3.30075	2.56564e-07
hsaD	4,9-DHSA hydrolase	3.29699	1.40321e-10
Rv3529c	CONSERVED HYPOTHETICAL PROTEIN	3.26298	3.97038e-09
fadD3	putative fatty-acid-CoA ligase fadD3	3.1978	5.88835e-11
Rv3249c	putative transcriptional regulatory protein (probably tetR-family)	3.19365	7.32168e-06
Rv0223c	putative aldehyde dehydrogenase	3.19359	9.81243e-06
rubB	PROBABLE RUBREDOXIN RUBB	3.18853	4.16928e-06
rubA	PROBABLE RUBREDOXIN RUBA	3.18761	8.46716e-05
Rv3541c	CONSERVED HYPOTHETICAL PROTEIN	3.01343	5.21151e-07
fadE31	PROBABLE ACYL-CoA DEHYDROGENASE FADE31	3.00722	7.14305e-10
Rv3522	hypothetical protein	3.00674	0.000499244
Rv2031c hspX	HEAT SHOCK PROTEIN HSPX (ALPHA-CRYSTALLIN HOMOLOG) (14 kDa ANTIGEN) (HSP16.3)	2.97985	0.000739344
Rv3134c	CONSERVED HYPOTHETICAL PROTEIN	2.94856	0.000122452
bphC	putative biphenyl-2,3-diol 1,2-dioxygenase bphC	2.89584	6.76094e-09
Rv3127	hypothetical protein	2.88517	0.000307658
Rv2627c	hypothetical protein	2.85963	0.000252089
ltp2	PROBABLE LIPID TRANSFER PROTEIN OR KETO ACYL-COA THIOLASE LTP2	2.85191	3.77333e-08
Rv1996	hypothetical protein	2.77268	0.000334737
fadE29	PROBABLE ACYL-CoA DEHYDROGENASE FADE29	2.71397	2.38574e-08
ltp4	POSSIBLE LIPID TRANSFER PROTEIN OR KETO ACYL-COA THIOLASE LTP4	2.66239	6.63178e-05
	hypothetical protein	2.65312	1.72965e-06
papA3	PROBABLE CONSERVED POLYKETIDE SYNTHASE ASSOCIATED PROTEIN PAPA3	2.63873	9.32042e-07
Rv3538	PROBABLE DEHYDROGENASE. Possible 2-enoyl acyl-CoA hydratase.	2.63642	7.58578e-09
cyp142	PROBABLE CYTOCHROME P450 MONOOXYGENASE 142 CYP142	2.54659	2.54838e-06
Rv2628	HYPOTHETICAL PROTEIN	2.53048	0.000125411
lipX	PE FAMILY PROTEIN. POSSIBLE LIPASE.	2.51854	0.00232396
Rv3614c	hypothetical protein	2.49907	0.000620092
whiB3	Transcriptional regulatory protein whiB-like whib3	2.43922	0.000413072
TB31.7	CONSERVED HYPOTHETICAL PROTEIN TB31.7	2.419	0.000443272
Rv3531c	hypothetical protein	2.3988	0.000138886
Rv1627c	Probable nonspecific lipid-transfer protein	2.38875	1.88277e-05
Rv1129c	PROBABLE TRANSCRIPTIONAL REGULATOR PROTEIN	2.36557	3.50476e-07
Rv1894c	CONSERVED HYPOTHETICAL PROTEIN	2.36006	0.00100445
Rv1895	putative dehydrogenase	2.35507	1.63849e-06
alkB	PROBABLE TRANSMEMBRANE ALKANE 1-MONOOXYGENASE ALKB (ALKANE 1-HYDROXYLASE) (LAURIC ACID OMEGA-HYDROXYLASE) (OMEGA-HYDROXYLASE) (FATTY ACID OMEGA-HYDROXYLASE) (ALKANE HYDROXYLASE-RUBREDOXIN)	2.33499	0.000202135
Rv1734c	hypothetical protein	2.3209	0.00926993
Rv1737c narK2	POSSIBLE NITRATE/NITRITE TRANSPORTER NARK2	2.31039	0.000438065
Rv1896	putative dehydrogenase	2.27776	6.08035e-05
esxC	ESAT-6 LIKE PROTEIN ESXC (ESAT-6 like protein 11)	2.23742	0.00128903
Rv3337	CONSERVED HYPOTHETICAL PROTEIN	2.23688	3.53084e-06
canB	Unknown	2.19836	0.00490704
Rv3530c	putative oxidoreductase	2.19413	0.000992862
esxD	hypothetical protein	2.18958	0.000572793
Rv1393c	putative monoxygenase	2.16874	1.18562e-05
fadD9	PROBABLE FATTY-ACID-CoA LIGASE FADD9 (FATTY-ACID-CoA SYNTHETASE) (FATTY-ACID-CoA SYNTHASE)	2.15795	1.2705e-05
acg	Conserved hypothetical protein Acg	2.15427	0.00346193
Rv2664	hypothetical protein	2.14673	0.000128131
moxR3	PROBABLE METHANOL DEHYDROGENASE TRANSCRIPTIONAL REGULATORY PROTEIN MOXR3	2.14097	8.57429e-08
umaA	POSSIBLE MYCOLIC ACID SYNTHASE UMAA	2.13816	0.00209572
aspB	POSSIBLE ASPARTATE AMINOTRANSFERASE ASPB (TRANSAMINASE A) (ASPAT) (GLUTAMIC--OXALOACETIC TRANSAMINASE) (GLUTAMIC--ASPARTIC TRANSAMINASE)	2.13265	1.89385e-09
Rv3616c	hypothetical alanine and glycine rich protein	2.1254	0.00289307
PE11	PE family protein	2.1211	0.00445487
aofH	PROBABLE FLAVIN-CONTAINING MONOAMINE OXIDASE AOFH (AMINE OXIDASE) (MAO)	2.11822	5.26575e-07
kstD	PROBABLE DEHYDROGENASE	2.11746	1.12428e-05
Rv3615c	hypothetical protein	2.11591	0.0046009
Rv0079	hypothetical protein	2.1118	4.45999e-06
Rv2557	hypothetical protein	2.09922	2.66771e-05
kshB	POSSIBLE HEMOGLOBINE-RELATED PROTEIN HMP. Possible ketosteroid-9-alpha-hydroxylase.	2.09222	1.88039e-06
Rv1638A	CONSERVED HYPOTHETICAL PROTEIN	2.09145	0.000672023
Rv1132	hypothetical protein	2.08844	2.9019e-08
Rv3049c	PROBABLE MONOOXYGENASE	2.07079	1.64498e-06
fadD19	PROBABLE FATTY-ACID-CoA LIGASE FADD19 (FATTY-ACID-CoA SYNTHETASE) (FATTY-ACID-CoA SYNTHASE)	2.07044	0.00107074
Rv0347	hypothetical protein	2.0654	0.000190284
fadE32	putative acyl-CoA dehydrogenase fadE32	2.05259	2.12412e-07
Rv3371	CONSERVED HYPOTHETICAL PROTEIN. POSSIBLE TRIACYLGLYCEROL SYNTHASE (DIACYLGLYCEROL ACYLTRANSFERASE).	2.03774	0.000511242
Rv2517c	hypothetical protein	2.03504	0.00357565
Rv3312A	SECRETED PROTEIN ANTIGEN	2.02045	0.000110767
umaA1	putative mycolic acid synthase umaA1	2.00544	0.00347029
lppT	putative lipoprotein lppT	2.00477	0.00619481
Rv1817	putative flavoprotein	1.98684	6.27123e-05
nirB	PROBABLE NITRITE REDUCTASE [NAD(P)H] LARGE SUBUNIT [FAD FLAVOPROTEIN] NIRB	1.98074	0.00572785
Rv0108c	HYPOTHETICAL PROTEIN	1.9707	0.000702343
Rv0569	CONSERVED HYPOTHETICAL PROTEIN	1.96328	0.00512949
metH	Probable 5-methyltetrahydrofolate--homocystein methyltransferase MetH (Methionine synthase, vitamin-B12 dependent isozyme) (MS)	1.95903	1.09577e-07
fprB	PROBABLE NADPH:ADRENODOXIN OXIDOREDUCTASE FPRB (ADRENODOXIN REDUCTASE) (AR) (FERREDOXIN-NADP(+) REDUCTASE)	1.95821	1.93895e-06
Rv3547	CONSERVED HYPOTHETICAL PROTEIN	1.9355	2.51798e-05
Rv3633	CONSERVED HYPOTHETICAL PROTEIN	1.93022	0.000224585
Rv1533	hypothetical protein	1.91718	1.55169e-06
PE19	PE FAMILY PROTEIN	1.91638	0.0034679
Rv0550c	hypothetical protein	1.90632	1.94027e-05
Rv2032	hypothetical protein Acg	1.90354	0.00806393
Rv0144	putative transcriptional regulatory protein (possibly tetR-family)	1.89431	5.82497e-05
Rv1567c	Probable hypothetical membrane protein	1.88254	1.41744e-05
Rv3613c	hypothetical protein	1.87503	0.00061354
Rv3502c	putative short-chain type dehydrogenase/reductase	1.87114	2.81485e-05
papA1	PROBABLE CONSERVED POLYKETIDE SYNTHASE ASSOCIATED PROTEIN PAPA1	1.86716	5.81585e-05
fadE27	PROBABLE ACYL-CoA DEHYDROGENASE FADE27	1.86672	3.98739e-05
mpt64	IMMUNOGENIC PROTEIN MPT64 (ANTIGEN MPT64/MPB64)	1.85566	0.00479983
Rv1954c	hypothetical protein	1.84823	0.00431494
Rv2663	hypothetical protein	1.83769	0.000409116
Rv2301	hypothetical protein	1.8268	0.000776079
Rv3706c	hypothetical proline rich protein	1.82348	0.000351106
Rv3705A	hypothetical proline rich protein	1.82182	0.00299363
fadD18	PROBABLE FATTY-ACID-CoA LIGASE FADD18 (FRAGMENT) (FATTY-ACID-CoA SYNTHETASE) (FATTY-ACID-CoA SYNTHASE)	1.8205	0.00268699
Rv3733c	hypothetical protein	1.8139	0.00932176
Rv3734c	hypothetical protein	1.81292	0.00503298
pks2	PROBABLE POLYKETIDE SYNTHASE PKS2	1.8127	4.62992e-06
Rv1989c	hypothetical protein	1.78735	9.62864e-06
hsaB	POSSIBLE OXIDOREDUCTASE. Possible 3-hydroxy-9,10-seconandrost-1,3,5(10)-triene-9,17-dione hydroxylase.	1.78728	8.61981e-08
Rv3162c	putative integral membrane protein	1.78681	0.000125748
glnA1	GLUTAMINE SYNTHETASE GLNA1 (GLUTAMINE SYNTHASE) (GS-I)	1.78538	6.41125e-05
Rv3165c	hypothetical protein	1.78532	9.93022e-05
Rv1534	Probable transcriptional regulator	1.77529	5.21974e-07
hsaF	PROBABLE 4-HYDROXY-2-OXOVALERATE ALDOLASE (HOA)	1.77251	1.69839e-07
PE_PGRS6a	PE-PGRS family protein	1.77041	0.00845619
fadD21	putative fatty-acid--CoA ligase fadD21	1.75812	0.000792654
Rv3167c	PROBABLE TRANSCRIPTIONAL REGULATORY PROTEIN (PROBABLY TETR-FAMILY)	1.75672	0.00610403
Rv0726c	Conserved hypothetical protein. Possible S-adenosylmethionine-dependent methyltransferase.	1.75545	0.0011143
Rv1756c	hypothetical protein	1.74489	5.09544e-05
Rv0967	CONSERVED HYPOTHETICAL PROTEIN	1.74023	0.00039394
PPE64	PPE FAMILY PROTEIN	1.72721	2.89844e-06
Rv1639c	CONSERVED HYPOTHETICAL MEMBRANE PROTEIN	1.72465	0.000582063
pks3	PROBABLE POLYKETIDE BETA-KETOACYL SYNTHASE PKS3	1.72128	5.14166e-05
Rv2159c	CONSERVED HYPOTHETICAL PROTEIN	1.71524	0.00102291
Rv2160c	CONSERVED HYPOTHETICAL PROTEIN	1.70733	0.0026436
Rv3848	putative transmembrane protein	1.69716	0.00753126
pks4	PROBABLE POLYKETIDE BETA-KETOACYL SYNTHASE PKS4	1.69424	4.574e-05
Rv1956	POSSIBLE ANTITOXIN, TRANSCRIPTIONAL REGULATORY PROTEIN	1.6883	2.49034e-05
fadE26	PROBABLE ACYL-CoA DEHYDROGENASE FADE26	1.68513	0.000441387
ltp3	PROBABLE LIPID CARRIER PROTEIN OR KETO ACYL-COA THIOLASE LTP3	1.68156	7.3023e-06
Rv3883	hypothetical protein	1.66796	4.9683e-05
fadD8	PROBABLE FATTY-ACID-CoA LIGASE FADD8 (FATTY-ACID-CoA SYNTHETASE) (FATTY-ACID-CoA SYNTHASE)	1.66043	1.57368e-05
Rv0968	CONSERVED HYPOTHETICAL PROTEIN	1.65818	0.000680601
Rv1955	putative transcriptional regulatory protein	1.65646	3.46918e-05
Rv1144	putative short-chain type dehydrogenase/reductase	1.64608	8.24278e-05
Rv2081c	POSSIBLE TRANSMEMBRANE PROTEIN	1.63509	0.00204377
nrdH	PROBABLE GLUTAREDOXIN ELECTRON TRANSPORT COMPONENT OF NRDEF (GLUTAREDOXIN-LIKE PROTEIN) NRDH	1.62647	0.00026162
Rv3882	hypothetical protein	1.62276	0.000699661
cut2	PROBABLE CUTINASE CUT2	1.6163	1.49586e-05
Rv1953	hypothetical protein	1.60611	0.00308545
echA19	POSSIBLE ENOYL-CoA HYDRATASE ECHA19 (ENOYL HYDRASE) (UNSATURATED ACYL-CoA HYDRATASE) (CROTONASE)	1.606	0.00129182
Rv3523	putative lipid carrier protein or keto acyl-coa thiolase	1.59874	0.00015137
TB8.4	LOW MOLECULAR WEIGHT T-CELL ANTIGEN TB8.4	1.59717	0.00530664
Rv0738	hypothetical protein	1.59561	0.000551632
Rv1494	hypothetical protein	1.59553	1.91173e-05
metE	PROBABLE5-METHYLTETRAHYDROPTEROYLTRIGLUTAMATE--HOMOCYSTEINE METHYLTRANSFERASE METE (methionine synthase, vitamin-B12 independent isozyme)	1.59501	0.00312428
sahH	PROBABLE ADENOSYLHOMOCYSTEINASE SAHH (S-ADENOSYL-L-HOMOCYSTEINE HYDROLASE) (ADOHCYASE)	1.59139	0.00503284
Rv3197	PROBABLE CONSERVED ATP-BINDING PROTEIN ABC TRANSPORTER	1.58668	4.60589e-06
Rv1904	hypothetical protein	1.58313	0.0083582
fadE8	PROBABLE ACYL-CoA DEHYDROGENASE FADE8	1.56228	0.0050824
Rv3822	Unknown	1.55472	0.000398889
cmaA2	CYCLOPROPANE-FATTY-ACYL-PHOSPHOLIPID SYNTHASE 2 CMAA2 (CYCLOPROPANE FATTY ACID SYNTHASE) (CFA SYNTHASE) (CYCLOPROPANE MYCOLIC ACID SYNTHASE 2) (MYCOLIC ACID TRANS-CYCLOPROPANE SYNTHETASE)	1.55397	0.00701417
mmpL10	PROBABLE CONSERVED TRANSMEMBRANE TRANSPORT PROTEIN MMPL10	1.55283	0.000732601
lpqD	PROBABLE CONSERVED LIPOPROTEIN LPQD	1.55055	0.00615955
hsaG	PROBABLE ACETALDEHYDE DEHYDROGENASE (ACETALDEHYDE DEHYDROGENASE [ACETYLATING])	1.54408	9.36273e-06
kstR	TRANSCRIPTIONAL REGULATORY PROTEIN (PROBABLY TETR-FAMILY)	1.54406	0.00284049
Rv1535	hypothetical protein	1.54339	0.00125811
Rv0145	Conserved hypothetical protein. Possible S-adenosylmethionine-dependent methyltransferase.	1.5403	0.00132765
Rv3519	HYPOTHETICAL PROTEIN	1.53959	3.43868e-05
Rv2054	CONSERVED HYPOTHETICAL PROTEIN	1.53866	0.000857026
Rv3662c	hypothetical protein	1.52965	0.00660127
esxV	PUTATIVE ESAT-6 LIKE PROTEIN ESXV (ESAT-6 LIKE PROTEIN 1)	1.52917	0.00682476
Rv3566A	HYPOTHETICAL PROTEIN	1.5263	8.69373e-05
rplN	PROBABLE 50S RIBOSOMAL PROTEIN L14 RPLN	1.52597	0.000135438
mmpL8	PROBABLE CONSERVED INTEGRAL MEMBRANE TRANSPORT PROTEIN MMPL8	1.52478	0.00167072
	hypothetical protein	1.52302	0.000334566
Rv3555c	hypothetical protein	1.50334	0.00682861
Rv0688	putative ferredoxin reductase	1.50034	0.000644328
atpE	PROBABLE ATP SYNTHASE C CHAIN ATPE (LIPID-BINDING PROTEIN) (DICYCLOHEXYLCARBODIIMIDE-BINDING PROTEIN)	-1.49981	0.00853455
Rv2851c	hypothetical protein	-1.50223	0.00288871
dnaE1	PROBABLE DNA POLYMERASE III (ALPHA CHAIN) DNAE1 (DNA NUCLEOTIDYLTRANSFERASE)	-1.50608	0.000303146
Rv3723	putative transmembrane protein	-1.50693	3.45243e-05
Rv0178	PROBABLE CONSERVED MCE ASSOCIATED MEMBRANE PROTEIN	-1.51204	0.000430018
Rv2840c	hypothetical protein	-1.5123	0.00747792
Rv1158c	CONSERVED HYPOTHETICAL ALA-, PRO-RICH PROTEIN	-1.51355	0.000450177
iniA	ISONIAZID INDUCTIBLE GENE PROTEIN INIA	-1.51406	0.00148434
Rv2335	putative serine acetyltransferase cysE	-1.51568	0.00169817
embB	Integral membrane indolylacetylinositol arabinosyltransferase embB	-1.51683	0.000247203
Rv1337	putative integral membrane protein	-1.52178	0.00176833
Rv1752	hypothetical protein	-1.52219	5.17816e-05
truA	putative tRNA pseudouridine synthase A truA	-1.52312	0.00157947
Rv3173c	putative transcriptional regulatory protein (probably tetR/acrR-family)	-1.52329	0.0015082
atpF	PROBABLE ATP SYNTHASE B CHAIN ATPF	-1.52687	0.0082364
guaB3	PROBABLE INOSINE-5'-MONOPHOSPHATE DEHYDROGENASE GUAB3 (IMP DEHYDROGENASE) (INOSINIC ACID DEHYDROGENASE) (INOSINATE DEHYDROGENASE) (IMP OXIDOREDUCTASE) (INOSINE-5'-MONOPHOSPHATE OXIDOREDUCTASE) (IMPDH) (IMPD)	-1.5271	3.82857e-05
accA3	PROBABLE BIFUNCTIONAL PROTEIN ACETYL-/PROPIONYL-COENZYME A CARBOXYLASE (ALPHA CHAIN) ACCA3: BIOTIN CARBOXYLASE + BIOTIN CARBOXYL CARRIER PROTEIN (BCCP)	-1.53098	1.18561e-05
Rv3212	CONSERVED HYPOTHETICAL ALANINE VALINE RICH PROTEIN	-1.53167	7.56843e-05
Rv2365c	hypothetical protein	-1.53221	0.00373575
Rv2360c	HYPOTHETICAL PROTEIN	-1.53258	0.000249828
rplD	PROBABLE 50S RIBOSOMAL PROTEIN L4 RPLD	-1.53361	0.00784996
Rv2446c	PROBABLE CONSERVED INTEGRAL MEMBRANE PROTEIN	-1.53398	0.00166867
moaE2	PROBABLE MOLYBDENUM COFACTOR BIOSYNTHESIS PROTEIN E2 MOAE2 (MOLYBDOPTERIN CONVERTING FACTOR LARGE SUBUNIT) (MOLYBDOPTERIN [MPT] CONVERTING FACTOR, SUBUNIT 2)	-1.53427	0.00661506
Rv0586	putative transcriptional regulatory protein (gntR-family)	-1.54086	0.00082782
murG	UPD-N-acetylglucosamine-N-acetylmuramyl- (pentapeptide) pyrophosphoryl-undecaprenol-N-acetylglucosamine transferase MurG	-1.54136	0.00168471
ruvB	PROBABLE HOLLIDAY JUNCTION DNA HELICASE RUVB	-1.54661	0.000136523
sucC	PROBABLE SUCCINYL-CoA SYNTHETASE (BETA CHAIN) SUCC (SCS-BETA)	-1.54959	0.000309541
Rv1987	POSSIBLE CHITINASE	-1.55185	0.0011885
mas	PROBABLE MULTIFUNCTIONAL MYCOCEROSIC ACID SYNTHASE MEMBRANE-ASSOCIATED MAS	-1.55846	0.00532716
Rv0431	putative tuberculin related peptide	-1.55901	6.9021e-06
Rv2721c	POSSIBLE CONSERVED TRANSMEMBRANE ALANINE AND GLYCINE RICH PROTEIN	-1.56198	0.000392628
Rv0472c	putative transcriptional regulatory protein (possibly tetR-family)	-1.5642	0.00336263
Rv2147c	hypothetical protein	-1.56747	0.000184611
ruvC	PROBABLE CROSSOVER JUNCTION ENDODEOXYRIBONUCLEASE RUVC (HOLLIDAY JUNCTION NUCLEASE) (HOLLIDAY JUNCTION RESOLVASE)	-1.56967	0.000270564
Rv3268	hypothetical protein	-1.57279	0.000472873
Rv0665	hypothetical protein	-1.57676	1.53235e-06
Rv3209	hypothetical threonin and proline rich protein	-1.57835	6.88548e-06
lprJ	PROBABLE LIPOPROTEIN LPRJ	-1.57991	0.00431021
Rv3267	CONSERVED HYPOTHETICAL PROTEIN (CPSA-RELATED PROTEIN)	-1.58315	0.000258877
acpS	HOLO-[ACYL-CARRIER PROTEIN] SYNTHASE ACPS (HOLO-ACP SYNTHASE) (CoA:APO-[ACP]PANTETHEINEPHOSPHOTRANSFERASE) (CoA:APO-[ACYL-CARRIER PROTEIN]PANTETHEINEPHOSPHOTRANSFERASE)	-1.58516	0.00832248
Rv3805c	putative transmembrane protein	-1.58559	0.000817464
Rv2926c	CONSERVED HYPOTHETICAL PROTEIN	-1.58788	0.00350126
purE	PROBABLE PHOSPHORIBOSYLAMINOIMIDAZOLE CARBOXYLASE CATALYTIC SUBUNIT PURE (AIR CARBOXYLASE) (AIRC)	-1.58853	7.03869e-05
manC	putative mannose-1-phosphate guanyltransferase manC	-1.59097	0.000873029
pmmA	PROBABLE PHOSPHOMANNOMUTASE PMMA (PMM) (PHOSPHOMANNOSE MUTASE)	-1.59523	9.40652e-08
Rv0111	POSSIBLE TRANSMEMBRANE ACYLTRANSFERASE	-1.59867	0.00454583
Rv3626c	hypothetical protein	-1.59919	6.28454e-06
ctpC	PROBABLE METAL CATION-TRANSPORTING P-TYPE ATPASE C CTPC	-1.60328	0.0035443
Rv1312	CONSERVED HYPOTHETICAL SECRETED PROTEIN	-1.6051	0.00128308
Rv1816	putative transcriptional regulatory protein	-1.60698	0.000518869
Rv2680	CONSERVED HYPOTHETICAL PROTEIN	-1.60731	4.06699e-06
Rv1754c	hypothetical protein	-1.61154	1.0107e-05
Rv1433	hypothetical protein	-1.61968	0.000107965
Rv2248	hypothetical protein	-1.62922	0.00687372
hspR	PROBABLE HEAT SHOCK PROTEIN TRANSCRIPTIONAL REPRESSOR HSPR (MERR FAMILY)	-1.64071	0.000974551
cydA	Probable integral membrane cytochrome D ubiquinol oxidase (subunit I) cydA (Cytochrome BD-I oxidase subunit I)	-1.64139	1.59445e-05
Rv1626	Probable two-component system transcriptional regulator	-1.64151	6.76079e-05
wag31	CONSERVED HYPOTHETICAL PROTEIN WAG31	-1.64379	0.00684907
Rv1846c	POSSIBLE TRANSCRIPTIONAL REGULATORY PROTEIN	-1.6493	0.000519941
Rv0312	hypothetical proline and threonine rich protein	-1.65133	0.000963965
Rv0922	putative transposase	-1.6527	0.000530906
Rv3863	hypothetical alanine rich protein	-1.66771	0.00472082
PPE51	PPE FAMILY PROTEIN	-1.66878	0.000729025
atpH	PROBABLE ATP SYNTHASE DELTA CHAIN ATPH	-1.6833	0.000124407
hsdS	POSSIBLE TYPE I RESTRICTION/MODIFICATION SYSTEM SPECIFICITY DETERMINANT HSDS (S PROTEIN)	-1.68659	0.00276533
Rv0208c	methlytransferase	-1.68896	0.00173904
Rv2165c	hypothetical protein	-1.7126	1.08519e-05
mmpL4	PROBABLE CONSERVED TRANSMEMBRANE TRANSPORT PROTEIN MMPL4	-1.71754	0.000352075
rpoC	DNA-directed RNA polymerase (beta' chain) rpoC	-1.72531	0.000951105
Rv0633c	hypothetical protein	-1.72996	0.0019735
desA2	POSSIBLE ACYL-[ACYL-CARRIER PROTEIN] DESATURASE DESA2 (ACYL-[ACP] DESATURASE) (STEAROYL-ACP DESATURASE)	-1.74197	0.00930495
drrA	PROBABLE DAUNORUBICIN-DIM-TRANSPORT ATP-BINDING PROTEIN ABC TRANSPORTER DRRA	-1.74888	1.66577e-05
Rv3005c	hypothetical protein	-1.76562	0.000205232
Rv2097c	hypothetical protein	-1.78899	8.16815e-05
desA3	putative linoleoyl-CoA desaturase	-1.79022	0.0023589
rpfC	PROBABLE RESUSCITATION-PROMOTING FACTOR RPFC	-1.79341	0.0012146
Rv0660c	CONSERVED HYPOTHETICAL PROTEIN, possible antitoxin	-1.79777	0.000410884
Rv1278	hypothetical protein	-1.80017	3.84658e-05
fabD	MALONYL CoA-ACYL CARRIER PROTEIN TRANSACYLASE FABD (Malonyl CoA:AcpM acyltransferase) (MCT)	-1.826	2.18277e-05
Rv1434	hypothetical protein	-1.82734	0.000317917
nadA	Probable quinolinate synthetase nadA	-1.83333	0.00394554
Rv3376	hypothetical protein	-1.83359	6.83478e-06
Rv0666	hypothetical protein	-1.83998	4.66196e-05
hupB	PROBABLE DNA-BINDING PROTEIN HU HOMOLOG HUPB (HISTONE-LIKE PROTEIN) (HLP) (21-KDA LAMININ-2-BINDING PROTEIN)	-1.85588	0.00060838
Rv0996	putative transmembrane protein	-1.86448	7.59491e-05
Rv1815	hypothetical protein	-1.86593	5.68021e-07
lppW	PROBABLE CONSERVED ALANINE RICH LIPOPROTEIN LPPW	-1.87155	8.03497e-07
mmpS4	PROBABLE CONSERVED MEMBRANE PROTEIN MMPS4	-1.87805	8.90023e-05
Rv0059	hypothetical protein	-1.88377	0.00567252
Rv3879c	HYPOTHETICAL ALANINE AND PROLINE RICH PROTEIN	-1.9136	2.98535e-05
lprO	POSSIBLE LIPOPROTEIN LPRO	-1.92769	0.00146032
Rv1178c	putative aminotransferase	-1.93597	8.46465e-06
Rv1698	hypothetical protein	-1.93835	5.37708e-05
dnaQ	PROBABLE DNA POLYMERASE III (EPSILON SUBUNIT) DNAQ	-1.95861	2.60317e-06
pdhA	PROBABLE PYRUVATE DEHYDROGENASE E1 COMPONENT (ALPHA SUBUNIT) PDHA (PYRUVATE DECARBOXYLASE) (PYRUVATE DEHYDROGENASE) (PYRUVIC DEHYDROGENASE)	-1.98972	1.18856e-05
Rv1478	HYPOTHETICAL INVASION PROTEIN	-2.00011	0.000212653
efpA	POSSIBLE INTEGRAL MEMBRANE EFFLUX PROTEIN EFPA	-2.01632	0.00709876
Rv0556	PROBABLE CONSERVED TRANSMEMBRANE PROTEIN	-2.01977	0.00229568
Rv1883c	CONSERVED HYPOTHETICAL PROTEIN	-2.02179	8.37469e-08
Rv2255c	HYPOTHETICAL PROTEIN	-2.04343	1.7815e-05
yfiH	conserved hypothetical protein YfiH	-2.04399	1.2961e-05
nadB	Probable L-aspartate oxidase nadB	-2.06472	2.52945e-06
Rv1477	hypothetical invasion protein	-2.06734	0.000624197
phoH2	PROBABLE PHOH-LIKE PROTEIN PHOH2 (PHOSPHATE STARVATION-INDUCIBLE PROTEIN PSIH)	-2.07627	9.95902e-07
PPE41	PPE FAMILY PROTEIN	-2.10134	0.00179617
pdhC	PROBABLE DIHYDROLIPOAMIDE S-ACETYLTRANSFERASE E2 COMPONENT PDHC (LIPOATE ACETYLTRANSFERASE) (THIOLTRANSACETYLASE A)	-2.10215	5.25817e-06
Rv2927c	CONSERVED HYPOTHETICAL PROTEIN	-2.11958	0.000525692
Rv2033c	hypothetical protein	-2.13219	2.09048e-06
qcrA	putative Rieske iron-sulfur protein QcrA	-2.16946	0.000677622
Rv3246c	two component system transcriptional regulator mtrA	-2.19883	0.000647666
ripA	Peptidoglycan hydrolase	-2.21663	1.18155e-05
Rv3811	hypothetical protein	-2.24515	7.32867e-08
Rv2163c	penicillin-binding membrane protein pbpB	-2.26215	1.57907e-06
Rv2256A	hypothetical protein	-2.27902	7.75152e-06
Rv0659c	hypothetical protein	-2.30297	6.68038e-07
moaB1	PROBABLE PTERIN-4-ALPHA-CARBINOLAMINE DEHYDRATASE MOAB1 (PHS) (4-ALPHA- HYDROXY-TETRAHYDROPTERIN DEHYDRATASE) (PTERIN-4-A-CARBINOLAMINE DEHYDRATASE) (PHENYLALANINE HYDROXYLASE-STIMULATING PROTEIN) (PHS) (PTERIN CARBINOLAMINE DEHYDRATASE) (PCD)	-2.30427	0.0019466
fas	PROBABLE FATTY ACID SYNTHASE FAS (FATTY ACID SYNTHETASE)	-2.31754	3.78989e-05
fbpC	SECRETED ANTIGEN 85-C FBPC (85C) (ANTIGEN 85 COMPLEX C) (AG58C) (MYCOLYL TRANSFERASE 85C) (FIBRONECTIN-BINDING PROTEIN C)	-2.31918	0.000218523
pdhB	PROBABLE PYRUVATE DEHYDROGENASE E1 COMPONENT (BETA SUBUNIT) PDHB (PYRUVATE DECARBOXYLASE) (PYRUVATE DEHYDROGENASE) (PYRUVIC DEHYDROGENASE)	-2.32879	2.61465e-07
sigD	PROBABLE ALTERNATIVE RNA POLYMERASE SIGMA-D FACTOR SIGD	-2.39195	0.0012316
PE25	PE FAMILY PROTEIN	-2.39954	0.00622768
recA	RECA PROTEIN (RECOMBINASE A) [CONTAINS: ENDONUCLEASE PI-MTUI (MTU RECA INTEIN)].	-2.41327	9.94301e-05
Rv2164c	PROBABLE CONSERVED PROLINE RICH MEMBRANE PROTEIN	-2.42209	2.69332e-08
Rv1697	hypothetical protein	-2.42446	2.13073e-05
Rv3258c	hypothetical protein	-2.43908	7.46629e-08
EXP53	EXP53	-2.44089	0.00104534
acpM	Meromycolate extension acyl carrier protein acpM	-2.44635	0.000143241
Rv1157c	CONSERVED HYPOTHETICAL ALA-, PRO-RICH PROTEIN	-2.46359	3.63525e-07
nadC	Probable nicotinate-nucleotide pyrophosphatase nadC	-2.49448	1.30117e-08
ftsK	POSSIBLE CELL DIVISION TRANSMEMBRANE PROTEIN FTSK	-2.49742	1.54212e-05
accD6	Acetyl/propionyl-CoA carboxylase subunit beta accD6	-2.55948	2.98965e-05
Rv0823c	POSSIBLE TRANSCRIPTIONAL REGULATORY PROTEIN	-2.62916	0.000294785
pirG	EXPORTED REPETITIVE PROTEIN PRECURSOR PIRG (CELL SURFACE PROTEIN) (EXP53)	-2.63761	0.00276793
mmpL5	PROBABLE CONSERVED TRANSMEMBRANE TRANSPORT PROTEIN MMPL5	-2.63868	0.00483929
Rv1279	putative dehydrogenase FAD flavoprotein gmc oxidoreductase	-2.66459	8.27772e-09
Rv1217c	PROBABLE TETRONASIN-TRANSPORT INTEGRAL MEMBRANE PROTEIN ABC TRANSPORTER	-2.69194	0.0047608
mtrA	TWO COMPONENT SENSORY TRANSDUCTION TRANSCRIPTIONAL REGULATORY PROTEIN MTRA	-2.74141	1.35556e-05
Rv2525c	hypothetical protein	-2.75737	1.50191e-05
ftsZ	cell division protein FtsZ	-2.77811	5.87827e-06
lipL	PROBABLE ESTERASE LIPL	-2.85696	2.28849e-05
kasB	3-OXOACYL-[ACYL-CARRIER PROTEIN] SYNTHASE 2 KASB (BETA-KETOACYL-ACP SYNTHASE) (KAS I)	-2.93471	2.82379e-06
kasA	3-OXOACYL-[ACYL-CARRIER PROTEIN] SYNTHASE 1 KASA (BETA-KETOACYL-ACP SYNTHASE) (KAS I)	-3.01019	1.14512e-05
mtc28	SECRETED PROLINE RICH PROTEIN MTC28 (PROLINE RICH 28 KDA ANTIGEN)	-3.0163	0.00164452
desA1	PROBABLE ACYL-[ACYL-CARRIER PROTEIN] DESATURASE DESA1 (ACYL-[ACP] DESATURASE) (STEAROYL-ACP DESATURASE) (PROTEIN DES)	-3.25508	0.00276933
Rv0430	CONSERVED HYPOTHETICAL PROTEIN	-3.72318	6.01373e-08
Rv3717	hypothetical protein	-3.75231	2.88227e-05
whiB2	PROBABLE TRANSCRIPTIONAL REGULATORY PROTEIN WHIB-LIKE WHIB2	-4.29191	1.43271e-05
Rv1435c	putative Proline, Glycine, Valine-rich secreted protein	-4.46075	3.58844e-05
Rv2166c	hypothetical protein	-8.06315	5.6192e-08
